# Supplementary material for: 5-(4-Chloro­phen­oxy)-1-methyl-3-tri­fluoro­methyl-1H-pyrazole-4-carbaldehyde O-[(2-chloro­pyridin-5-yl)meth­yl]oxime
Source: Acta Crystallogr Sect E Struct Rep Online. 2011 Nov 9;67(Pt 12):o3246. doi: 10.1107/S1600536811046459 (PMC3238903; doi:10.1107/S1600536811046459)
Supplement: Supplementary file 2 [file e-67-o3246-Isup2.hkl]

# 
# h,k,l, Fc-squared, Fo-squared, sigma(Fo-squared) and status flag 
# 
data_I
_shelx_title ' R80226A in P2(1)/c' 
_shelx_refln_list_code          4 
_shelx_F_calc_maximum      213.11 
_exptl_crystal_F_000       904.00 
_reflns_d_resolution_high  0.8403 
 
loop_ 
 _symmetry_equiv_pos_as_xyz 
 'x, y, z' 
 '-x, y+1/2, -z+1/2' 
 '-x, -y, -z' 
 'x, -y-1/2, z-1/2' 
 
_cell_length_a    12.2691 
_cell_length_b    10.4427 
_cell_length_c    15.7016 
_cell_angle_alpha  90.000 
_cell_angle_beta  108.934 
_cell_angle_gamma  90.000 
 
_shelx_F_squared_multiplier     1.000 
 
loop_ 
 _refln_index_h 
 _refln_index_k 
 _refln_index_l 
 _refln_F_squared_calc 
 _refln_F_squared_meas 
 _refln_F_squared_sigma 
 _refln_observed_status 
   2   0   0     6391.98     6368.88     52.60 o 
   3   0   0      483.38      482.38     16.49 o 
   4   0   0      848.08      700.37     17.00 o 
   5   0   0     6702.31     7183.13    117.72 o 
   6   0   0    20170.39    21117.44    283.32 o 
   7   0   0     3773.94     4267.09    131.30 o 
   8   0   0        1.16        4.14      3.21 o 
   9   0   0     2100.79     2180.57     50.67 o 
  10   0   0     1067.21     1058.61     45.96 o 
  11   0   0       32.73       28.14     14.86 o 
  12   0   0      913.42      934.90     60.22 o 
  13   0   0       56.14       70.69     49.50 o 
   1   1   0        2.83        8.55      1.31 o 
   2   1   0     3976.33     3760.32     37.11 o 
   3   1   0     8816.15     8485.91     72.47 o 
   4   1   0       67.17       73.68      4.41 o 
   5   1   0     1169.94     1125.52     48.48 o 
   6   1   0        0.10       -2.72      5.64 o 
   7   1   0      411.54      376.74     12.75 o 
   8   1   0      978.45      949.38     18.78 o 
   9   1   0       60.63       73.59     11.16 o 
  10   1   0       76.36       77.63     14.48 o 
  11   1   0     1781.75     1769.12     33.26 o 
  12   1   0       62.78       28.73     20.07 o 
  13   1   0      229.03      252.58     46.11 o 
   1   2   0    12965.62    12324.76    105.16 o 
   2   2   0      352.06      314.50      8.00 o 
   3   2   0      543.65      567.44     11.05 o 
   4   2   0     1311.60     1314.73     20.14 o 
   5   2   0     1224.31     1390.74     24.13 o 
   6   2   0    12880.53    13382.47    252.81 o 
   7   2   0       45.43       48.78      7.54 o 
   8   2   0      168.52      159.08      6.63 o 
   9   2   0       13.00       11.80      4.74 o 
  10   2   0     1149.83     1081.27     26.97 o 
  11   2   0      150.28      152.04     18.15 o 
  12   2   0      491.24      551.38     29.06 o 
  13   2   0        0.04        4.56      7.08 o 
   1   3   0     3306.27     3156.30     57.48 o 
   2   3   0      464.78      454.96     10.27 o 
   3   3   0      374.97      412.91      8.62 o 
   4   3   0      140.27      148.56      3.53 o 
   5   3   0     3345.62     3207.13     50.46 o 
   6   3   0     1729.59     1756.73     26.86 o 
   7   3   0      504.71      493.36     20.83 o 
   8   3   0      344.82      396.62     21.23 o 
   9   3   0       39.52       48.71     12.00 o 
  10   3   0      465.24      410.42     21.70 o 
  11   3   0       17.58       22.31      8.90 o 
  12   3   0       51.44       42.55     12.80 o 
  13   3   0      519.87      500.49     25.30 o 
   0   4   0     4616.97     5109.55     68.01 o 
   1   4   0        2.19        9.20      4.82 o 
   2   4   0     3030.91     2916.47     38.21 o 
   3   4   0     1835.39     1984.44     35.75 o 
   4   4   0      416.81      347.83      7.67 o 
   5   4   0        1.58        5.03      3.18 o 
   6   4   0      344.31      389.96     11.87 o 
   7   4   0      276.55      285.30     12.57 o 
   8   4   0     1217.57     1212.91     83.14 o 
   9   4   0     1523.14     1605.42     79.96 o 
  10   4   0      148.86      156.56     14.08 o 
  11   4   0       83.66       71.53     20.10 o 
  12   4   0      580.83      622.68     26.81 o 
  13   4   0      300.89      360.15     27.71 o 
   1   5   0      270.20      304.36      9.24 o 
   2   5   0     1947.58     2177.87     42.97 o 
   3   5   0      128.62       97.76      5.92 o 
   4   5   0      257.49      284.14     10.78 o 
   5   5   0      162.25      168.13      6.81 o 
   6   5   0      375.91      370.38     20.27 o 
   7   5   0       86.13       93.50     20.45 o 
   8   5   0      228.21      242.94     17.02 o 
   9   5   0     1671.44     1845.86     56.70 o 
  10   5   0       61.31       60.73     16.47 o 
  11   5   0       94.55       53.16     17.43 o 
  12   5   0       67.78       45.59     24.51 o 
   0   6   0       95.65      100.27     40.39 o 
   1   6   0      359.29      336.53     13.17 o 
   2   6   0     3027.82     3102.32     66.39 o 
   3   6   0        5.46        7.08      3.48 o 
   4   6   0      222.82      185.00      7.78 o 
   5   6   0        0.58        1.70      3.15 o 
   6   6   0      589.19      599.82     19.42 o 
   7   6   0        6.48        3.24      7.04 o 
   8   6   0     1026.99     1057.35     59.75 o 
   9   6   0      376.88      374.35     27.30 o 
  10   6   0       17.49        1.70      5.37 o 
  11   6   0      150.01      118.73     41.98 o 
  12   6   0      466.67      488.60     37.32 o 
   1   7   0     2222.84     2269.35     46.67 o 
   2   7   0       51.96       41.75      9.32 o 
   3   7   0     3280.24     3225.26     57.31 o 
   4   7   0       55.67       31.71      7.84 o 
   5   7   0     2494.91     2482.57     50.80 o 
   6   7   0       28.96       24.35      9.32 o 
   7   7   0       30.97       24.03      9.73 o 
   8   7   0      639.99      652.74     59.46 o 
   9   7   0      782.99      814.70     72.13 o 
  10   7   0      205.32      216.68     31.26 o 
  11   7   0      239.29      247.31     31.58 o 
   0   8   0      541.01      546.48     15.22 o 
   1   8   0      519.14      510.11     18.82 o 
   2   8   0        0.04        0.90      3.77 o 
   3   8   0       72.53       75.86     20.60 o 
   4   8   0       10.16        7.35      3.81 o 
   5   8   0       61.41       61.59     13.17 o 
   6   8   0        2.32        2.10      6.95 o 
   7   8   0       10.22        9.59      5.76 o 
   8   8   0      151.79      136.54     37.02 o 
   9   8   0       78.64       73.79     20.41 o 
  10   8   0        2.49        8.04     13.68 o 
   1   9   0     1010.76      993.12     27.78 o 
   2   9   0       20.38       26.88      6.77 o 
   3   9   0     4686.76     4986.19     98.08 o 
   4   9   0        8.95        9.43      5.04 o 
   5   9   0     1216.83     1204.41     28.63 o 
   6   9   0       58.11       34.39     10.59 o 
   7   9   0      211.53      164.79     39.44 o 
   8   9   0      276.23      299.78     28.35 o 
   9   9   0       45.54       23.12     17.64 o 
   0  10   0      879.93      839.98     21.67 o 
   1  10   0     1076.96      961.13     27.06 o 
   2  10   0       74.09       64.21     13.03 o 
   3  10   0        0.68        1.58      4.78 o 
   4  10   0       77.23       87.58     26.27 o 
   5  10   0      102.61       67.16     17.02 o 
   6  10   0      476.42      529.88     22.07 o 
   7  10   0        7.40       16.61      8.33 o 
   8  10   0      152.88      125.78     48.64 o 
   1  11   0      404.82      385.25     13.06 o 
   2  11   0      276.79      242.26      9.31 o 
   3  11   0       50.90       61.45     12.30 o 
   4  11   0       57.71       34.35      7.91 o 
   5  11   0        1.06       10.26      6.06 o 
   6  11   0       58.01       46.74     17.07 o 
   0  12   0       42.89       35.26     16.02 o 
   1  12   0       67.92       46.79     10.70 o 
   2  12   0        6.92        7.47      4.74 o 
   3  12   0        4.33        8.77      7.05 o 
 -13   1   1       14.14       10.75      4.23 o 
 -12   1   1      250.52      218.07     16.07 o 
 -11   1   1       32.28       35.71      7.44 o 
 -10   1   1       61.73       60.96      7.71 o 
  -9   1   1      705.73      729.00     15.86 o 
  -8   1   1      438.53      399.94     20.12 o 
  -7   1   1      844.29      802.52     13.32 o 
  -6   1   1       18.55       11.39      3.75 o 
  -5   1   1     1327.31     1362.85     19.54 o 
  -4   1   1     2392.55     2388.42     30.50 o 
  -3   1   1    13360.79    14836.62    133.59 o 
  -2   1   1     2255.72     2172.23      8.83 o 
  -1   1   1     2495.24     2504.45     22.90 o 
   0   1   1     2154.09     2046.12     25.32 o 
   1   1   1      151.16      152.03      7.50 o 
   2   1   1     1235.09     1195.01     23.13 o 
   3   1   1     1537.43     1559.92     21.30 o 
   4   1   1     1766.36     1696.29     38.69 o 
   5   1   1      187.76      199.44      5.41 o 
   6   1   1      126.72      143.96      9.18 o 
   7   1   1       44.27       39.65      8.85 o 
   8   1   1       26.59       26.63      8.51 o 
   9   1   1       21.65       21.68      6.04 o 
  10   1   1     1586.87     1541.14     49.51 o 
  11   1   1      227.51      254.83     18.89 o 
  12   1   1        0.83        5.57      6.61 o 
  13   1   1       10.37       12.98     12.92 o 
 -13   2   1       19.66       20.17      7.09 o 
 -12   2   1       92.58       51.54     16.41 o 
 -11   2   1      301.78      297.20     22.57 o 
 -10   2   1      257.66      265.02     15.50 o 
  -9   2   1     1595.15     1676.16     32.35 o 
  -8   2   1        2.60        2.11      3.41 o 
  -7   2   1      910.22      963.53     20.32 o 
  -6   2   1     2652.90     2792.65     74.58 o 
  -5   2   1      200.28      194.74      6.48 o 
  -4   2   1     9113.25     9050.65     70.48 o 
  -3   2   1        0.47        1.30      1.68 o 
  -2   2   1      710.98      692.08     27.25 o 
  -1   2   1     3094.95     2978.91     37.69 o 
   0   2   1      598.04      611.45     13.02 o 
   1   2   1    13182.83    12414.57    227.66 o 
   2   2   1      970.61      904.38     20.68 o 
   3   2   1     1377.27     1262.34     27.05 o 
   4   2   1     1813.84     1835.24     13.95 o 
   5   2   1     1179.59     1275.34     25.69 o 
   6   2   1     1235.98     1243.87     20.13 o 
   7   2   1     1602.94     1623.22     26.79 o 
   8   2   1      333.59      342.63     20.05 o 
   9   2   1     1365.98     1393.13     49.73 o 
  10   2   1      106.33       97.22     18.12 o 
  11   2   1      238.27      236.37     14.99 o 
  12   2   1      185.18      120.71     25.38 o 
  13   2   1       49.07       32.14     17.01 o 
 -13   3   1      512.02      493.49     35.68 o 
 -12   3   1     1341.82     1409.76     63.43 o 
 -11   3   1       42.78       37.70     12.79 o 
 -10   3   1       90.91       97.31     21.90 o 
  -9   3   1     1396.64     1343.45     42.70 o 
  -8   3   1       14.27       11.13      4.17 o 
  -7   3   1     1326.02     1326.80     19.63 o 
  -6   3   1      652.46      581.16     15.69 o 
  -5   3   1       56.04       56.13      6.49 o 
  -4   3   1     1960.94     2021.85     36.07 o 
  -3   3   1     6213.62     5985.27    153.45 o 
  -2   3   1      580.02      585.27     16.89 o 
  -1   3   1      144.34      162.82      9.45 o 
   0   3   1    12019.72    10647.45    111.53 o 
   1   3   1      228.08      200.44      5.20 o 
   2   3   1        5.86        9.58      3.54 o 
   3   3   1     4222.42     4250.40     35.57 o 
   4   3   1       51.04       39.08      4.24 o 
   5   3   1      337.12      294.74     13.23 o 
   6   3   1      381.42      347.43      8.15 o 
   7   3   1       88.74       77.55      4.04 o 
   8   3   1      834.52      795.96     27.37 o 
   9   3   1      304.63      285.93     13.05 o 
  10   3   1     1084.17     1050.78     49.92 o 
  11   3   1       26.20       28.64      9.19 o 
  12   3   1      167.63      138.89     26.77 o 
  13   3   1        1.24        9.22      5.59 o 
 -13   4   1      129.41      120.80     41.13 o 
 -12   4   1       64.08       93.48     19.06 o 
 -11   4   1      556.91      593.85     22.84 o 
 -10   4   1       97.67       92.14     18.53 o 
  -9   4   1      332.12      338.66     15.30 o 
  -8   4   1     2648.58     2643.24     72.99 o 
  -7   4   1     3195.27     3399.17     54.80 o 
  -6   4   1      468.75      485.87     14.63 o 
  -5   4   1     2586.86     2657.97     37.40 o 
  -4   4   1      487.34      435.80     14.33 o 
  -3   4   1     3627.78     3539.33     44.17 o 
  -2   4   1     3106.93     2837.95     77.54 o 
  -1   4   1     2289.29     2112.94     22.92 o 
   0   4   1       49.58       52.09      4.22 o 
   1   4   1      269.68      280.03      8.98 o 
   2   4   1     2904.76     2953.02     44.36 o 
   3   4   1     1904.50     1899.56     31.58 o 
   4   4   1     3695.37     3846.46     29.59 o 
   5   4   1      213.40      155.24      7.21 o 
   6   4   1       30.34       30.48      8.48 o 
   7   4   1       12.28        8.34      6.89 o 
   8   4   1      389.11      371.30     14.01 o 
   9   4   1       86.56      122.40     29.79 o 
  10   4   1      393.93      402.62     14.05 o 
  11   4   1       31.24       37.34     10.82 o 
  12   4   1        4.50        7.87      5.67 o 
 -12   5   1      336.16      392.75     26.51 o 
 -11   5   1      163.05      147.78     40.35 o 
 -10   5   1      144.02      176.09     19.99 o 
  -9   5   1       95.61       88.56     23.15 o 
  -8   5   1       97.63       96.42     18.46 o 
  -7   5   1      573.09      619.64     14.62 o 
  -6   5   1     2904.36     2708.13     80.82 o 
  -5   5   1        1.12        6.74      2.64 o 
  -4   5   1      925.57      986.68     13.45 o 
  -3   5   1      301.78      293.49      7.18 o 
  -2   5   1      221.10      205.08     14.68 o 
  -1   5   1     3361.89     3328.89    113.06 o 
   0   5   1     4066.61     4305.20     52.39 o 
   1   5   1      917.34      985.51     42.05 o 
   2   5   1     1682.98     1968.73     29.13 o 
   3   5   1     1381.05     1310.28     18.53 o 
   4   5   1       85.42       73.58     10.56 o 
   5   5   1      211.43      193.64      6.56 o 
   6   5   1     3210.30     3498.17     69.04 o 
   7   5   1      129.52      141.12     11.91 o 
   8   5   1      106.71      130.64     11.63 o 
   9   5   1     1299.05     1394.84     75.54 o 
  10   5   1        0.24        7.41      8.42 o 
  11   5   1      445.57      437.79     21.07 o 
  12   5   1      115.34      256.46    102.78 o 
 -12   6   1      172.86      168.60     41.35 o 
 -11   6   1       84.63       74.56     18.62 o 
 -10   6   1       90.40       81.50     10.87 o 
  -9   6   1      265.56      266.58     13.12 o 
  -8   6   1     1251.79     1257.31     35.41 o 
  -7   6   1      721.27      777.69     38.86 o 
  -6   6   1        0.09        4.23      3.82 o 
  -5   6   1      385.30      416.74      9.37 o 
  -4   6   1      445.12      389.78     10.98 o 
  -3   6   1       91.35      109.73      5.95 o 
  -2   6   1     9388.57    10092.06    407.02 o 
  -1   6   1      854.03     1016.25     22.33 o 
   0   6   1      433.24      554.25     18.49 o 
   1   6   1      259.58      179.09     12.18 o 
   2   6   1     1236.66     1280.14     27.59 o 
   3   6   1      204.95      201.64      9.40 o 
   4   6   1      120.97      111.64      8.48 o 
   5   6   1      171.81      162.64      8.67 o 
   6   6   1      550.22      544.26     38.47 o 
   7   6   1      394.25      423.60     30.45 o 
   8   6   1      175.40      182.08     14.47 o 
   9   6   1       79.25       50.74     15.51 o 
  10   6   1      527.31      563.90     54.15 o 
  11   6   1       52.38       32.23      9.57 o 
 -11   7   1      170.25      100.02     47.83 o 
 -10   7   1        0.90       10.14     14.32 o 
  -9   7   1       27.11       21.79     10.64 o 
  -8   7   1      841.21      822.91     81.66 o 
  -7   7   1     2787.39     2899.85    122.63 o 
  -6   7   1     1148.24     1202.65     26.99 o 
  -5   7   1      369.22      378.44     21.92 o 
  -4   7   1      270.07      255.86      7.90 o 
  -3   7   1       18.65       16.36      5.65 o 
  -2   7   1      122.13      137.23     13.14 o 
  -1   7   1     3943.46     4055.72    148.12 o 
   0   7   1      213.81      206.38     20.95 o 
   1   7   1      476.58      469.37     14.16 o 
   2   7   1      123.40      138.86      9.63 o 
   3   7   1     2407.10     2320.50     41.38 o 
   4   7   1      838.13      785.85     38.66 o 
   5   7   1      430.46      403.42     10.49 o 
   6   7   1     2163.60     2185.87     53.77 o 
   7   7   1      927.06      909.55     31.89 o 
   8   7   1      138.74      134.46     29.17 o 
   9   7   1      251.50      248.94     13.58 o 
  10   7   1        2.71       -0.12      7.17 o 
  11   7   1      455.76      547.87     92.46 o 
 -10   8   1      367.88      337.56     70.14 o 
  -9   8   1      313.18      393.27     80.91 o 
  -8   8   1      271.38      293.56     13.01 o 
  -7   8   1      148.96      157.54     16.02 o 
  -6   8   1      121.34      106.12     19.98 o 
  -5   8   1      565.88      564.74     25.56 o 
  -4   8   1       12.28        8.10      4.09 o 
  -3   8   1      182.66      173.55      8.98 o 
  -2   8   1       27.50       38.22     13.57 o 
  -1   8   1        0.07        5.27      5.19 o 
   0   8   1      652.60      665.52     21.09 o 
   1   8   1     1754.88     1744.27     41.97 o 
   2   8   1      129.05      130.12     10.20 o 
   3   8   1      341.65      323.14     10.63 o 
   4   8   1       95.36       85.11      9.23 o 
   5   8   1      754.16      743.30     18.98 o 
   6   8   1       54.70       54.37      9.98 o 
   7   8   1      137.10      127.25     33.61 o 
   8   8   1        6.63       15.40      7.29 o 
   9   8   1       77.19       48.17     18.94 o 
  10   8   1       10.68       11.79     13.58 o 
  -9   9   1      314.80      341.03     49.09 o 
  -8   9   1       16.04       15.54      7.38 o 
  -7   9   1      515.72      532.88     21.07 o 
  -6   9   1      101.67       88.69     27.41 o 
  -5   9   1      176.95      188.64     10.64 o 
  -4   9   1     1695.38     1613.16     43.58 o 
  -3   9   1      270.68      249.81     11.15 o 
  -2   9   1        6.75        7.25      3.80 o 
  -1   9   1      821.46      794.20     22.57 o 
   0   9   1        0.81       -3.61      7.27 o 
   1   9   1      871.74      910.30     37.87 o 
   2   9   1      802.27      767.85     21.06 o 
   3   9   1      929.83      927.92     19.75 o 
   4   9   1      192.43      202.36     11.68 o 
   5   9   1     2375.00     2323.04     57.56 o 
   6   9   1      311.13      340.70     14.54 o 
   7   9   1      167.34      182.53     28.66 o 
   8   9   1      145.50      182.25     15.30 o 
   9   9   1      104.56       82.26     32.86 o 
  -8  10   1       86.78       34.11     25.07 o 
  -7  10   1      143.36      177.89     13.72 o 
  -6  10   1      571.43      615.29     80.06 o 
  -5  10   1        4.31        8.29      6.09 o 
  -4  10   1       29.40       27.21      7.83 o 
  -3  10   1      352.17      397.29      9.29 o 
  -2  10   1      102.73      111.48     21.81 o 
  -1  10   1      433.73      431.51     29.67 o 
   0  10   1     1527.09     1571.36     43.39 o 
   1  10   1        1.78        3.16      3.73 o 
   2  10   1      140.73      102.84     21.38 o 
   3  10   1        6.42        8.79      5.26 o 
   4  10   1      233.51      221.43     18.96 o 
   5  10   1      655.70      638.40     24.93 o 
   6  10   1      344.12      332.33     21.98 o 
   7  10   1      454.43      467.55     26.41 o 
  -6  11   1       17.46       34.63     11.08 o 
  -5  11   1      282.70      256.73     19.26 o 
  -4  11   1      198.36      178.40     14.88 o 
  -3  11   1      118.98      103.80     17.90 o 
  -2  11   1       98.78       86.80      9.33 o 
  -1  11   1       66.10       58.45     15.45 o 
   0  11   1      101.80      122.62     18.08 o 
   1  11   1      572.42      527.68     16.07 o 
   2  11   1      210.77      243.06     12.99 o 
   3  11   1      131.76      150.53     20.88 o 
   4  11   1      484.43      529.20     27.83 o 
   5  11   1       51.89       45.63     15.28 o 
   6  11   1       43.73       46.54     16.48 o 
  -3  12   1      182.16      193.27     12.84 o 
  -2  12   1        0.32        3.78      6.00 o 
  -1  12   1        3.09        4.98      4.44 o 
   0  12   1       90.50       87.00     21.85 o 
   1  12   1      164.58      191.98     13.78 o 
   2  12   1       95.22      146.48      9.40 o 
   3  12   1      501.21      575.67     32.95 o 
 -13   0   2     1368.23     1471.92     84.86 o 
 -12   0   2       85.79       77.13      7.44 o 
 -11   0   2      154.36      127.08     33.58 o 
 -10   0   2        5.45        9.40      5.21 o 
  -9   0   2     1014.59     1026.43     24.79 o 
  -8   0   2      678.97      631.15     41.89 o 
  -7   0   2     1229.98     1240.39     31.73 o 
  -6   0   2      435.11      477.40     12.16 o 
  -5   0   2     5977.30     6181.12    108.23 o 
  -4   0   2    45416.83    42559.27    179.13 o 
  -3   0   2     6240.04     5991.89     63.33 o 
  -2   0   2      757.17      732.19     24.43 o 
  -1   0   2      301.12      301.83      6.14 o 
   0   0   2     7142.08     7073.11     56.73 o 
   2   0   2     1908.33     1774.91     16.05 o 
   3   0   2      628.98      595.37     16.52 o 
   4   0   2     1823.21     1712.18     43.11 o 
   5   0   2       89.82       95.76      6.81 o 
   6   0   2       11.23        8.58      6.45 o 
   7   0   2      949.44     1037.74     35.39 o 
   8   0   2     3983.14     3781.93    119.00 o 
   9   0   2      789.36      807.32     30.66 o 
  10   0   2     1159.53     1204.18     59.66 o 
  11   0   2      219.65      244.76     27.71 o 
  12   0   2       44.13       33.03     39.45 o 
  13   0   2       83.62       77.63     66.90 o 
 -13   1   2        0.50        5.11      6.58 o 
 -12   1   2      201.56      184.79     29.44 o 
 -11   1   2        8.54        8.22      2.12 o 
 -10   1   2     1617.16     1691.54     33.67 o 
  -9   1   2     4289.09     4507.65     96.01 o 
  -8   1   2     1374.59     1267.33     21.85 o 
  -7   1   2      155.88      133.55      4.70 o 
  -6   1   2     2114.73     2172.78     29.15 o 
  -5   1   2      143.45      151.26      5.49 o 
  -4   1   2     7033.68     6749.28     65.39 o 
  -3   1   2    13268.23    12613.44    118.27 o 
  -2   1   2     1761.14     1710.52     58.24 o 
  -1   1   2      141.41      139.06      2.39 o 
   0   1   2     3620.25     3439.47     28.63 o 
   1   1   2      369.55      393.20      6.67 o 
   2   1   2      829.33      801.07     13.40 o 
   3   1   2     1895.25     1804.26     15.29 o 
   4   1   2     5940.46     5600.15    107.74 o 
   5   1   2     1746.58     1850.60     26.07 o 
   6   1   2      529.44      502.60     14.13 o 
   7   1   2       23.55       21.44      5.22 o 
   8   1   2      107.08      112.89      8.46 o 
   9   1   2      476.87      474.07     12.78 o 
  10   1   2       85.20       90.27     24.03 o 
  11   1   2      206.63      157.93     39.54 o 
  12   1   2        1.87       24.77     11.69 o 
  13   1   2      679.16      651.41     46.96 o 
 -14   2   2      295.88      275.44     52.45 o 
 -13   2   2      250.39      202.69     18.39 o 
 -12   2   2      112.39      114.00     24.31 o 
 -11   2   2      219.14      231.56      6.98 o 
 -10   2   2        1.04        4.35      3.86 o 
  -9   2   2      331.40      339.98      8.62 o 
  -8   2   2     1082.77     1112.23     27.94 o 
  -7   2   2        1.36        1.33      1.83 o 
  -6   2   2     2052.07     2198.38     57.04 o 
  -5   2   2       99.62      113.51      3.46 o 
  -4   2   2     1773.81     1719.49     13.88 o 
  -1   2   2      733.87      736.11     17.73 o 
   0   2   2        1.64        6.34      2.60 o 
   1   2   2     2612.29     2551.58     35.41 o 
   2   2   2     8945.67     8493.72     89.49 o 
   3   2   2     1953.93     1993.70     30.84 o 
   4   2   2     1034.71      984.48     19.05 o 
   5   2   2     1769.10     1831.48     32.09 o 
   6   2   2      711.68      677.10     14.73 o 
   7   2   2        2.31       11.44      3.96 o 
   8   2   2     1675.49     1734.18     51.16 o 
   9   2   2     2068.76     2108.41     51.30 o 
  10   2   2        4.54        8.48      6.63 o 
  11   2   2      480.02      459.07     31.75 o 
  12   2   2       10.30        2.14      7.16 o 
  13   2   2       13.64      104.19     86.14 o 
 -13   3   2       19.78       21.56      8.83 o 
 -12   3   2      571.13      600.75     27.06 o 
 -11   3   2      380.80      414.02     13.08 o 
 -10   3   2       34.51       21.89      7.46 o 
  -9   3   2     3031.92     2992.48     56.23 o 
  -8   3   2     2698.74     2675.32     48.39 o 
  -7   3   2     1201.45     1206.00     25.09 o 
  -6   3   2      527.33      610.04     11.69 o 
  -5   3   2      166.53      190.28      8.26 o 
  -4   3   2      514.13      498.82     15.53 o 
  -3   3   2     6278.41     6912.06     58.26 o 
  -2   3   2     7153.88     7378.39     65.88 o 
  -1   3   2     1531.79     1622.11     65.28 o 
   0   3   2        5.04        0.14      4.28 o 
   1   3   2      818.46      778.61     32.92 o 
   2   3   2       51.03       38.22      2.91 o 
   3   3   2       76.21       58.15      7.35 o 
   4   3   2     2682.97     2841.40     63.29 o 
   5   3   2      974.75     1033.34     29.37 o 
   6   3   2      662.13      651.39     21.07 o 
   7   3   2      936.15      890.20     23.41 o 
   8   3   2      102.79      101.36     19.14 o 
   9   3   2      161.04      142.05     25.79 o 
  10   3   2      309.36      347.35     15.83 o 
  11   3   2      285.31      298.53     24.04 o 
  12   3   2       31.46       12.51      8.24 o 
 -13   4   2        8.15       22.31     10.40 o 
 -12   4   2        9.95        8.03     12.33 o 
 -11   4   2      631.94      601.94     26.39 o 
 -10   4   2      116.34       90.74     19.55 o 
  -9   4   2        0.21        3.68      2.93 o 
  -8   4   2      652.22      626.29     17.70 o 
  -7   4   2       54.11       55.82      4.44 o 
  -6   4   2      724.50      763.45     21.81 o 
  -5   4   2     3948.94     4136.06     37.82 o 
  -4   4   2      188.19      226.16      6.00 o 
  -3   4   2       66.84       74.08     11.37 o 
  -2   4   2      194.78      193.47     14.51 o 
  -1   4   2     3166.16     3095.62     68.33 o 
   0   4   2     4379.02     4201.34     40.59 o 
   1   4   2     1817.51     1919.35     19.10 o 
   2   4   2      532.89      628.78     15.54 o 
   3   4   2     3720.07     4038.11     75.78 o 
   4   4   2        5.55        9.94      5.12 o 
   5   4   2      783.85      817.01     29.11 o 
   6   4   2       46.51       33.96     11.21 o 
   7   4   2       24.88       43.62      9.39 o 
   8   4   2     1960.93     2045.51     79.67 o 
   9   4   2      897.03      864.16     32.65 o 
  10   4   2      125.64       96.74     23.50 o 
  11   4   2        7.50       14.88      6.39 o 
  12   4   2       26.50       27.18     11.41 o 
 -13   5   2      125.92      150.70     40.52 o 
 -12   5   2       94.37      111.85     33.61 o 
 -11   5   2       19.80       21.85     12.47 o 
 -10   5   2      174.98      146.09     16.93 o 
  -9   5   2       23.66       22.49      8.15 o 
  -8   5   2     1558.34     1577.30     33.73 o 
  -7   5   2      448.12      456.24      9.18 o 
  -6   5   2      632.33      673.47     14.86 o 
  -5   5   2      321.93      327.98     11.28 o 
  -4   5   2        0.72        6.91      2.55 o 
  -3   5   2      100.18      139.46      9.71 o 
  -2   5   2      282.02      303.66      8.84 o 
  -1   5   2      766.98      957.99     19.33 o 
   0   5   2     2351.17     2483.31     59.39 o 
   1   5   2      319.96      314.56      8.97 o 
   2   5   2     1535.96     1554.34     32.88 o 
   3   5   2       83.26       99.48      5.61 o 
   4   5   2     1101.13     1199.45     23.63 o 
   5   5   2     1744.93     1848.83     37.94 o 
   6   5   2      908.47      891.21     22.70 o 
   7   5   2      120.16      138.18     13.20 o 
   8   5   2      291.04      288.55     29.22 o 
   9   5   2      146.20      141.98     25.07 o 
  10   5   2      268.54      264.41     47.03 o 
  11   5   2      866.84      882.54     80.61 o 
  12   5   2       12.01       10.88      8.92 o 
 -12   6   2      114.11      116.80     40.24 o 
 -11   6   2      250.15      234.68     19.45 o 
 -10   6   2       61.82       63.71     24.04 o 
  -9   6   2      154.82      150.29     24.46 o 
  -8   6   2       86.07       76.14     20.47 o 
  -7   6   2       93.71       92.86     10.93 o 
  -6   6   2     5661.26     5673.71     90.82 o 
  -5   6   2      419.98      464.81     17.57 o 
  -4   6   2       45.07       48.26      8.25 o 
  -3   6   2     3366.19     3465.36     54.00 o 
  -2   6   2      189.75      208.21      9.20 o 
  -1   6   2      507.30      477.70     17.32 o 
   0   6   2     1454.40     1471.76     23.53 o 
   1   6   2        6.26        7.13      4.10 o 
   2   6   2       42.48       31.42      5.30 o 
   3   6   2       32.54       24.21      6.02 o 
   4   6   2       74.25       79.49      8.78 o 
   5   6   2      106.62       99.33     13.81 o 
   6   6   2      165.31      168.94     10.80 o 
   7   6   2      823.17      810.91     43.29 o 
   8   6   2      203.29      191.63     14.29 o 
   9   6   2      155.10      159.43     34.27 o 
  10   6   2      292.57      294.32     31.92 o 
  11   6   2        0.41       10.07      8.66 o 
 -11   7   2       14.82       17.78      8.25 o 
 -10   7   2      248.94      220.71     46.65 o 
  -9   7   2      423.63      453.72     21.34 o 
  -8   7   2       11.69       13.56      6.15 o 
  -7   7   2      216.55      223.17      8.13 o 
  -6   7   2      117.83      109.78     10.01 o 
  -5   7   2        5.65        3.47      3.33 o 
  -4   7   2        9.01       16.28      4.40 o 
  -3   7   2     3681.49     3712.28     59.52 o 
  -2   7   2      224.59      278.64     17.37 o 
  -1   7   2       51.34       55.42     10.63 o 
   0   7   2     1733.01     1696.55     34.46 o 
   1   7   2       69.00       77.31      8.72 o 
   2   7   2      364.88      371.04     19.76 o 
   3   7   2     1607.32     1592.89     31.67 o 
   4   7   2        6.34        6.97      3.82 o 
   5   7   2     2641.59     2548.08     63.52 o 
   6   7   2       99.43      131.63     27.60 o 
   7   7   2      194.49      170.11     19.26 o 
   8   7   2      113.77       98.55     22.14 o 
   9   7   2      768.49      723.83     31.54 o 
  10   7   2        5.19        9.57      6.80 o 
 -10   8   2       61.38       36.51     17.97 o 
  -9   8   2      865.19      972.07     47.58 o 
  -8   8   2      477.57      456.58     19.78 o 
  -7   8   2      144.46      144.82     14.08 o 
  -6   8   2     2598.11     2626.15    132.35 o 
  -5   8   2      138.81      160.82     10.48 o 
  -4   8   2     2079.29     2149.36     43.21 o 
  -3   8   2      479.15      463.37     10.37 o 
  -2   8   2       12.87       12.04      4.04 o 
  -1   8   2      308.89      297.21     10.57 o 
   0   8   2     1551.42     1600.25     40.01 o 
   1   8   2      750.31      729.92     22.35 o 
   2   8   2       56.70       63.91     10.65 o 
   3   8   2     2071.42     2073.18     47.52 o 
   4   8   2      138.31      158.12      9.25 o 
   5   8   2      212.21      187.15     10.76 o 
   6   8   2       32.14       24.63      8.85 o 
   7   8   2      284.15      308.45     26.47 o 
   8   8   2        3.55       15.58      6.07 o 
   9   8   2      962.10      902.09     38.38 o 
  -9   9   2      177.76      149.06     53.78 o 
  -8   9   2       71.75       86.85     27.50 o 
  -7   9   2      400.95      375.09     18.39 o 
  -6   9   2        5.97       11.46      6.98 o 
  -5   9   2       39.17       48.36      9.43 o 
  -4   9   2       33.67       29.71      5.76 o 
  -3   9   2     1283.28     1275.30     27.05 o 
  -2   9   2       58.64       53.61     10.77 o 
  -1   9   2     1830.84     1897.36     51.81 o 
   0   9   2      118.63       94.40     19.31 o 
   1   9   2      732.23      799.93     19.85 o 
   2   9   2      138.13      155.01      9.93 o 
   3   9   2     1774.85     1858.09     56.63 o 
   4   9   2      179.75      207.81     16.10 o 
   5   9   2       32.11       36.03     11.05 o 
   6   9   2      286.93      311.64     24.29 o 
   7   9   2        1.90        7.42      4.37 o 
   8   9   2       92.60       63.44     22.17 o 
  -8  10   2       55.92       70.44     24.03 o 
  -7  10   2      150.69      152.82     38.85 o 
  -6  10   2        0.10        9.52      5.09 o 
  -5  10   2       47.85       33.23      9.05 o 
  -4  10   2      809.63      828.52     44.43 o 
  -3  10   2        6.57        9.87      5.02 o 
  -2  10   2       32.46       39.47      8.07 o 
  -1  10   2        8.25        6.97      3.99 o 
   0  10   2      323.73      311.96     15.02 o 
   1  10   2      207.29      198.95     11.07 o 
   2  10   2      723.97      657.38     25.81 o 
   3  10   2        6.52        6.57      6.24 o 
   4  10   2       10.26        6.84      5.25 o 
   5  10   2       13.50       12.62      7.20 o 
   6  10   2      155.92      181.50     17.26 o 
   7  10   2       56.05       52.36     15.62 o 
  -6  11   2      106.38       88.38     32.99 o 
  -5  11   2       81.95       63.61     20.94 o 
  -4  11   2      228.84      203.07     10.28 o 
  -3  11   2      170.75      161.54     18.30 o 
  -2  11   2      101.06      101.13     11.78 o 
  -1  11   2        6.28        5.83      4.87 o 
   0  11   2       13.07       11.20      5.96 o 
   1  11   2        2.23        8.60      4.75 o 
   2  11   2       41.58       30.63      7.92 o 
   3  11   2       41.98       24.42     11.51 o 
   4  11   2      357.15      366.25     28.33 o 
   5  11   2       51.69       31.37     13.62 o 
  -3  12   2      116.56      117.41     13.70 o 
  -2  12   2        7.86       13.12      5.72 o 
  -1  12   2       19.00       28.28      8.18 o 
   0  12   2      341.86      381.11     19.33 o 
   1  12   2       49.14       44.92      8.60 o 
   2  12   2        0.45        2.72      3.34 o 
 -14   1   3       94.57       48.18     33.75 o 
 -13   1   3       25.64        6.51     11.79 o 
 -12   1   3        0.02        2.58      2.16 o 
 -11   1   3       36.18       42.58      7.79 o 
 -10   1   3      370.19      352.01      9.38 o 
  -9   1   3      262.38      245.33      7.85 o 
  -8   1   3      271.12      292.39      6.44 o 
  -7   1   3      777.69      723.29     16.73 o 
  -6   1   3      527.96      542.90      9.56 o 
  -5   1   3     6226.63     6398.66     34.23 o 
  -4   1   3     4000.33     3980.03     55.27 o 
  -2   1   3      235.64      237.17      4.99 o 
  -1   1   3     5914.78     5846.66     96.78 o 
   0   1   3     8537.09     8171.36    246.50 o 
   1   1   3       37.48       29.44      2.69 o 
   2   1   3      535.40      531.83      8.31 o 
   3   1   3     1858.61     1873.44     22.98 o 
   4   1   3      600.18      587.14     11.00 o 
   5   1   3      851.47      782.66     17.91 o 
   6   1   3      531.40      565.29     19.59 o 
   7   1   3      720.55      738.24     21.05 o 
   8   1   3       18.85       15.42      4.18 o 
   9   1   3       65.90       82.63      9.47 o 
  10   1   3     1172.27     1130.32     29.25 o 
  11   1   3      210.03      237.87     17.99 o 
  12   1   3        5.60        9.61     11.53 o 
 -14   2   3      198.00      238.64     43.01 o 
 -13   2   3        0.32        4.88      6.45 o 
 -12   2   3       29.47       32.82      8.11 o 
 -11   2   3      691.52      603.46     18.10 o 
 -10   2   3      411.79      388.35     10.85 o 
  -9   2   3     1020.38     1029.26     21.47 o 
  -8   2   3     3709.12     3834.46     82.04 o 
  -7   2   3     1655.95     1803.60     40.64 o 
  -6   2   3      506.57      517.55     10.13 o 
  -5   2   3     1720.70     1716.99     17.12 o 
  -4   2   3       12.01       15.59      4.18 o 
  -3   2   3     6169.13     6212.60     57.71 o 
  -2   2   3      321.76      353.92      7.48 o 
  -1   2   3      160.23      134.71      3.70 o 
   0   2   3      257.86      255.86      6.78 o 
   1   2   3     8250.80     7947.65     48.38 o 
   2   2   3      229.41      213.00      6.71 o 
   3   2   3     2617.06     2384.17     28.48 o 
   4   2   3      679.70      709.32     14.46 o 
   5   2   3       69.31       80.73      2.98 o 
   6   2   3      599.11      535.41     12.36 o 
   7   2   3      661.01      659.39     17.81 o 
   8   2   3       72.06       82.18     14.05 o 
   9   2   3      824.12      791.57     20.33 o 
  10   2   3       63.21       52.86     10.78 o 
  11   2   3        3.14       10.19     11.65 o 
  12   2   3       96.13      112.65     70.61 o 
 -13   3   3       80.19       88.16     33.28 o 
 -12   3   3       13.80        3.76     11.08 o 
 -11   3   3      147.29      132.35     14.34 o 
 -10   3   3      950.19      994.96     28.97 o 
  -9   3   3       18.04       23.84      5.16 o 
  -8   3   3       12.80        9.95      4.46 o 
  -7   3   3      197.51      188.33      8.38 o 
  -6   3   3       28.19       32.13      3.98 o 
  -5   3   3     4182.22     4239.36     31.64 o 
  -4   3   3     2356.64     2417.98     61.48 o 
  -3   3   3     3721.41     3882.12     81.92 o 
  -2   3   3     7479.60     7308.63     38.95 o 
  -1   3   3     4018.64     3965.56     73.57 o 
   0   3   3     5996.92     5967.52     35.70 o 
   1   3   3     2485.21     2402.77     49.55 o 
   2   3   3     1842.06     1705.00     31.16 o 
   3   3   3     1615.92     1703.29     22.55 o 
   4   3   3      662.93      651.38     16.39 o 
   5   3   3      285.63      288.54     11.97 o 
   6   3   3       12.77       11.49      5.89 o 
   7   3   3      731.12      691.85     18.01 o 
   8   3   3     1782.25     1834.38     43.14 o 
   9   3   3      619.10      595.78     17.04 o 
  10   3   3      510.26      533.21     17.81 o 
  11   3   3       86.39       66.45     19.88 o 
  12   3   3        2.33        3.56      7.68 o 
 -13   4   3      102.17       62.43     31.66 o 
 -12   4   3      365.50      372.19     17.55 o 
 -11   4   3      212.59      242.67     15.53 o 
 -10   4   3     1283.86     1167.27     31.70 o 
  -9   4   3     1756.98     1761.36     37.25 o 
  -8   4   3        3.17        5.60      3.48 o 
  -7   4   3      447.05      433.66     10.84 o 
  -6   4   3      238.22      189.03      5.59 o 
  -5   4   3        2.69        3.20      1.17 o 
  -4   4   3      118.10      150.05      9.59 o 
  -3   4   3      855.30      780.56     21.39 o 
  -2   4   3     2073.25     1922.39     76.22 o 
  -1   4   3      698.08      702.26     17.19 o 
   0   4   3    13780.91    15048.91     65.71 o 
   1   4   3       68.84       58.56     13.37 o 
   2   4   3      265.04      337.71      8.92 o 
   3   4   3     4340.43     4553.20     35.89 o 
   4   4   3      863.97      875.56     33.75 o 
   5   4   3       34.00       28.78      8.80 o 
   6   4   3      787.58      770.40     18.73 o 
   7   4   3     1603.31     1516.48     37.24 o 
   8   4   3        0.99        3.70      5.34 o 
   9   4   3      856.47      856.21     37.12 o 
  10   4   3       68.62       68.14     13.19 o 
  11   4   3        2.05        8.89      5.26 o 
  12   4   3     1379.87     1629.73     70.66 o 
 -13   5   3      278.46      279.68     22.55 o 
 -12   5   3       41.25       25.51     15.88 o 
 -11   5   3        3.99       11.19      9.77 o 
 -10   5   3      271.27      267.16     14.35 o 
  -9   5   3       43.08       51.82      6.21 o 
  -8   5   3     1456.44     1460.01     30.16 o 
  -7   5   3      174.34      168.55      8.25 o 
  -6   5   3      133.68      138.06      7.08 o 
  -5   5   3      148.26      151.15      6.46 o 
  -4   5   3     1888.81     1748.69     33.52 o 
  -3   5   3     1457.33     1553.08     71.70 o 
  -2   5   3     6605.55     7405.46     96.57 o 
  -1   5   3      207.57      225.99     22.15 o 
   0   5   3      768.90      745.55     25.51 o 
   1   5   3     3710.70     3674.03     72.40 o 
   2   5   3     1866.51     1781.64     27.83 o 
   3   5   3      708.56      727.17     17.37 o 
   4   5   3      117.36      115.74      6.12 o 
   5   5   3      423.07      454.87     14.85 o 
   6   5   3       22.99       21.02     10.18 o 
   7   5   3      900.52      902.07     27.74 o 
   8   5   3     1346.74     1380.79     44.03 o 
   9   5   3     1041.03     1026.54     22.97 o 
  10   5   3      310.66      312.02     14.04 o 
  11   5   3      470.73      453.45     42.15 o 
 -12   6   3        6.68       10.71     10.37 o 
 -11   6   3     2117.53     2389.09    155.02 o 
 -10   6   3      319.37      285.35     19.41 o 
  -9   6   3      250.53      215.73     21.13 o 
  -8   6   3       25.80       28.68      6.05 o 
  -7   6   3     1148.32     1192.62     33.67 o 
  -6   6   3     4698.12     5066.10     49.39 o 
  -5   6   3        0.97        6.46      2.76 o 
  -4   6   3      347.77      413.53     16.95 o 
  -3   6   3     1688.44     1604.10     45.43 o 
  -2   6   3        1.32        2.56      3.06 o 
  -1   6   3     1301.53     1378.50     41.99 o 
   0   6   3     4778.35     5407.26    142.02 o 
   1   6   3       84.77       84.16      8.24 o 
   2   6   3      141.23      155.49     11.90 o 
   3   6   3     1531.31     1560.03     53.93 o 
   4   6   3       16.86       17.66      5.64 o 
   5   6   3       33.29       45.41      9.30 o 
   6   6   3     1449.52     1440.67     38.00 o 
   7   6   3      654.44      683.77     18.56 o 
   8   6   3      108.64      105.52     20.38 o 
   9   6   3        0.48       12.62      5.70 o 
  10   6   3      361.23      350.17     19.03 o 
  11   6   3        0.02       -0.32      8.77 o 
 -11   7   3      152.60      158.06     45.04 o 
 -10   7   3       23.58       21.82     10.76 o 
  -9   7   3       10.25       12.44     14.31 o 
  -8   7   3       93.39      110.14     21.00 o 
  -7   7   3      294.35      288.10     14.04 o 
  -6   7   3      724.12      649.02     30.45 o 
  -5   7   3       66.14       67.41      5.91 o 
  -4   7   3      304.41      309.49      7.33 o 
  -3   7   3       16.78       13.48      7.20 o 
  -2   7   3      105.17       73.67      9.48 o 
  -1   7   3       11.41        8.30      6.39 o 
   0   7   3      599.01      587.50     25.91 o 
   1   7   3      203.93      213.78     10.87 o 
   2   7   3     1584.57     1759.77     56.48 o 
   3   7   3      165.91      184.93      9.84 o 
   4   7   3      458.74      451.38     10.70 o 
   5   7   3       20.00       10.46      6.75 o 
   6   7   3      425.23      455.49     15.21 o 
   7   7   3       48.40       45.35     14.72 o 
   8   7   3      681.71      642.49     31.21 o 
   9   7   3      206.62      196.38     15.52 o 
  10   7   3      137.98      125.86     37.18 o 
 -11   8   3      361.33      362.15     35.77 o 
 -10   8   3       19.99       33.21     17.98 o 
  -9   8   3        3.19       18.95     14.04 o 
  -8   8   3        7.35       10.43     10.51 o 
  -7   8   3     1993.05     2083.84     31.28 o 
  -6   8   3      255.46      223.37     12.20 o 
  -5   8   3     3507.21     3622.29    160.91 o 
  -4   8   3      173.15      195.10      7.78 o 
  -3   8   3      991.41     1079.65     53.24 o 
  -2   8   3      313.94      295.49     19.02 o 
  -1   8   3     2083.94     2145.62     50.88 o 
   0   8   3      257.41      237.71     10.34 o 
   1   8   3      448.66      492.05     15.04 o 
   2   8   3        3.92        6.26      4.04 o 
   3   8   3       28.92       27.75      8.23 o 
   4   8   3      523.19      541.80     19.04 o 
   5   8   3      278.15      277.47     14.97 o 
   6   8   3       40.49       40.34     13.65 o 
   7   8   3      618.17      587.56     23.09 o 
   8   8   3      141.90      179.53     28.53 o 
   9   8   3       10.58       20.17      8.26 o 
 -10   9   3       24.83       17.70     10.19 o 
  -9   9   3        6.36       11.46     16.27 o 
  -8   9   3       59.07       57.34     25.16 o 
  -7   9   3       61.15       60.97     21.62 o 
  -6   9   3     1086.27     1090.32     43.61 o 
  -5   9   3      256.39      229.63     10.70 o 
  -4   9   3      191.00      178.32      6.66 o 
  -3   9   3       23.51       11.96      6.42 o 
  -2   9   3        3.85        8.19      4.58 o 
  -1   9   3     1573.45     1573.08     51.60 o 
   0   9   3      958.98     1054.84     60.78 o 
   1   9   3      221.91      216.70     12.06 o 
   2   9   3      651.78      651.62     32.88 o 
   3   9   3       27.10       30.15      8.93 o 
   4   9   3      440.79      476.54     29.23 o 
   5   9   3       19.91       22.49      8.61 o 
   6   9   3      294.56      278.69     13.24 o 
   7   9   3       24.67       15.27     11.06 o 
   8   9   3      151.79      133.67     36.50 o 
  -8  10   3      294.51      315.97     62.86 o 
  -7  10   3      385.66      490.26     40.45 o 
  -6  10   3       68.63       79.56     21.45 o 
  -5  10   3      500.57      457.11     19.63 o 
  -4  10   3      353.37      349.52     14.51 o 
  -3  10   3      141.87      146.43     16.64 o 
  -2  10   3      373.75      390.07     32.72 o 
  -1  10   3      244.12      266.75     21.17 o 
   0  10   3      491.39      530.99     15.43 o 
   1  10   3     1144.27     1153.62     47.67 o 
   2  10   3      306.53      317.54     20.51 o 
   3  10   3       12.48       20.47      9.25 o 
   4  10   3      251.90      242.87     19.39 o 
   5  10   3     1756.28     1828.83     58.48 o 
   6  10   3       69.63       51.01     12.97 o 
   7  10   3       28.63       29.55      9.67 o 
  -6  11   3      448.51      604.45    103.93 o 
  -5  11   3      603.85      633.26     39.60 o 
  -4  11   3        6.76        8.36      4.09 o 
  -3  11   3      266.63      329.37     16.40 o 
  -2  11   3        9.32       21.25      8.74 o 
  -1  11   3       31.30       25.38     12.69 o 
   0  11   3      860.52      950.32     30.28 o 
   1  11   3      131.67       99.57     17.37 o 
   2  11   3       17.58       13.66      8.21 o 
   3  11   3      242.98      299.37     17.88 o 
   4  11   3       29.64       20.99      9.84 o 
   5  11   3       83.95       66.94     18.37 o 
  -3  12   3       47.25       44.08     14.50 o 
  -2  12   3      161.62      150.32     41.21 o 
  -1  12   3      307.27      336.73     17.09 o 
   0  12   3       62.20       73.04     23.63 o 
   1  12   3       33.73       38.98     11.30 o 
   2  12   3       20.96       26.93      8.11 o 
 -13   0   4      861.62      952.38     31.64 o 
 -12   0   4      654.92      625.30     15.48 o 
 -11   0   4      525.13      453.65     13.23 o 
 -10   0   4      120.65      134.55      6.39 o 
  -9   0   4       94.53       99.26      6.60 o 
  -8   0   4     5664.40     5897.62    124.03 o 
  -7   0   4     2459.28     2693.31    120.51 o 
  -6   0   4     3205.49     3378.95     34.94 o 
  -5   0   4     2057.15     1902.17     16.36 o 
  -4   0   4     3008.38     3034.65     36.13 o 
  -3   0   4     1826.05     1680.60     55.54 o 
  -2   0   4     2167.12     2038.85     17.86 o 
  -1   0   4      303.75      340.21     10.22 o 
   0   0   4      908.71      943.01     46.67 o 
   1   0   4     1366.61     1381.12     33.32 o 
   2   0   4      726.19      635.39     18.85 o 
   3   0   4        0.00        4.91      4.49 o 
   4   0   4      653.97      621.84     18.72 o 
   5   0   4      786.78      773.57     55.45 o 
   6   0   4      604.68      587.58     53.41 o 
   7   0   4       39.43       50.06     13.10 o 
   8   0   4     1794.72     1853.29    182.79 o 
   9   0   4      146.46      133.93     42.63 o 
  10   0   4      741.77      819.69     40.94 o 
  11   0   4      233.58      263.66     27.24 o 
  12   0   4       33.75       32.64     28.51 o 
 -14   1   4       57.06       44.83     12.36 o 
 -13   1   4        0.13        2.61      2.78 o 
 -12   1   4     1808.54     2037.34    131.42 o 
 -11   1   4        5.43        9.79      3.60 o 
 -10   1   4     1493.74     1499.55     30.49 o 
  -9   1   4     3943.50     4090.42    123.39 o 
  -8   1   4     1724.87     1781.21     30.41 o 
  -7   1   4     5789.59     6352.12    129.73 o 
  -6   1   4    11654.47    11922.10     98.97 o 
  -5   1   4     7156.61     7369.27    100.43 o 
  -4   1   4     3972.09     3852.56     17.83 o 
  -3   1   4      970.93      940.29     19.07 o 
  -2   1   4     2315.61     2197.09     28.35 o 
   1   1   4    11077.16    10667.08     93.84 o 
   2   1   4        9.72        5.43      1.80 o 
   3   1   4        0.14        1.11      1.76 o 
   4   1   4       48.26       56.57      5.27 o 
   5   1   4     1718.90     1886.61     23.75 o 
   7   1   4      551.98      613.12     28.05 o 
   8   1   4       10.68       12.27      5.65 o 
   9   1   4       55.52       55.48     13.63 o 
  10   1   4      857.42      901.64     25.88 o 
  11   1   4      202.87      164.80     70.01 o 
  12   1   4      157.77      165.32     59.51 o 
 -14   2   4       17.71        6.81     11.19 o 
 -13   2   4      485.24      511.55     30.22 o 
 -12   2   4        0.63        5.51      4.47 o 
 -11   2   4      201.19      184.25      6.67 o 
 -10   2   4     1238.91     1212.80     53.84 o 
  -9   2   4      214.52      232.71     10.03 o 
  -8   2   4      952.26     1010.60     24.55 o 
  -7   2   4     5317.59     5227.93     44.91 o 
  -6   2   4     1327.69     1301.50     18.70 o 
  -5   2   4        4.64        2.25      1.24 o 
  -4   2   4      291.83      229.64     11.60 o 
  -3   2   4       21.31       18.53      3.03 o 
  -2   2   4     1175.99     1109.15     34.98 o 
  -1   2   4        8.03        0.28      3.23 o 
   0   2   4       46.98       55.43      4.18 o 
   1   2   4     1667.32     1647.86     22.73 o 
   2   2   4      122.20      137.89      5.37 o 
   3   2   4      231.95      222.94      4.28 o 
   4   2   4       76.28       87.62      3.71 o 
   5   2   4     1102.08     1100.49     13.46 o 
   6   2   4        0.07        2.87      2.20 o 
   7   2   4      714.61      679.73     14.70 o 
   8   2   4      537.20      510.53     22.89 o 
   9   2   4      195.70      190.17     16.23 o 
  10   2   4      514.80      606.77     27.05 o 
  11   2   4      147.71      167.27     24.17 o 
  12   2   4       50.93       29.42     14.54 o 
 -14   3   4      256.36      256.69     27.38 o 
 -13   3   4       51.57       52.58     21.66 o 
 -12   3   4      267.85      279.19     21.17 o 
 -11   3   4      124.08       93.95      7.66 o 
 -10   3   4      108.67       95.04      9.43 o 
  -9   3   4      186.71      183.72      6.91 o 
  -8   3   4     1495.65     1547.19     26.95 o 
  -7   3   4        7.27        3.90      2.34 o 
  -6   3   4     4466.84     4903.21     91.68 o 
  -5   3   4       11.21       14.00      3.87 o 
  -4   3   4        3.79        2.00      1.52 o 
  -3   3   4      191.45      222.26     10.28 o 
  -2   3   4       36.93       27.24      7.80 o 
  -1   3   4     3458.49     3528.86     55.65 o 
   0   3   4     3295.56     3360.18     26.34 o 
   1   3   4     1339.53     1372.80     21.58 o 
   2   3   4     3322.56     3269.59     57.66 o 
   3   3   4        4.53        8.33      1.58 o 
   4   3   4      299.40      268.57     11.49 o 
   5   3   4     2095.33     2186.75     45.75 o 
   6   3   4        0.57        6.41      5.67 o 
   7   3   4      425.46      415.68     18.36 o 
   8   3   4     1593.36     1655.67     44.48 o 
   9   3   4       42.22       51.74     19.36 o 
  10   3   4        3.54       15.55      8.80 o 
  11   3   4      115.01       81.44     30.05 o 
  12   3   4       17.34       14.73      6.53 o 
 -13   4   4      176.15      149.17     30.86 o 
 -12   4   4      535.43      507.00     25.29 o 
 -11   4   4      103.35       85.25     23.23 o 
 -10   4   4      561.74      543.94     13.70 o 
  -9   4   4     1183.41     1232.98     27.02 o 
  -8   4   4      308.60      311.93     13.27 o 
  -7   4   4     1084.15     1077.10     20.24 o 
  -6   4   4       40.56       47.94      6.55 o 
  -5   4   4      129.89      168.05      6.68 o 
  -4   4   4       91.20       88.72      4.42 o 
  -3   4   4     1202.35     1222.94     31.34 o 
  -2   4   4        0.00        2.49      3.65 o 
  -1   4   4      654.79      613.92     13.04 o 
   0   4   4        0.06        0.73      3.03 o 
   1   4   4     2966.49     2840.15     43.51 o 
   2   4   4      197.09      188.09      7.08 o 
   3   4   4     1011.88     1079.68     18.71 o 
   4   4   4      406.94      439.62     14.11 o 
   5   4   4      101.68      134.36     13.12 o 
   6   4   4       72.06       50.19     15.71 o 
   7   4   4      776.27      785.29     23.15 o 
   8   4   4      321.18      310.17     22.35 o 
   9   4   4       58.52       51.70     14.41 o 
  10   4   4        0.19        8.01      4.69 o 
  11   4   4       43.99       48.16     15.41 o 
 -13   5   4      350.55      413.04     41.64 o 
 -12   5   4        0.49       11.68     15.32 o 
 -11   5   4      270.75      277.30     33.62 o 
 -10   5   4       66.55       79.19     16.59 o 
  -9   5   4     2863.06     2854.96     99.25 o 
  -8   5   4      677.02      679.73     14.27 o 
  -7   5   4      440.88      407.91     12.67 o 
  -6   5   4       66.61       80.29      7.88 o 
  -5   5   4      106.81      121.32      7.09 o 
  -4   5   4      728.03      665.08     20.05 o 
  -3   5   4     2062.47     2157.52     76.09 o 
  -2   5   4      939.29      936.61     22.72 o 
  -1   5   4      777.60      818.94     21.87 o 
   0   5   4      409.89      405.26     12.29 o 
   1   5   4      306.49      285.44      8.72 o 
   2   5   4     1369.14     1295.21     24.12 o 
   3   5   4      535.64      625.08     20.35 o 
   4   5   4      411.20      404.56     12.06 o 
   5   5   4      110.43      115.02     22.74 o 
   6   5   4       20.73       20.41      7.00 o 
   7   5   4       15.43       14.01      6.86 o 
   8   5   4      539.00      550.40     27.20 o 
   9   5   4     1388.02     1393.61     38.51 o 
  10   5   4        2.74        8.18      5.83 o 
  11   5   4        2.50       17.54      7.53 o 
 -12   6   4       92.69       62.14     36.77 o 
 -11   6   4      283.30      267.38     26.62 o 
 -10   6   4      588.04      611.20     30.81 o 
  -9   6   4     1006.63      912.76     31.97 o 
  -8   6   4       53.77       55.95     11.69 o 
  -7   6   4      848.13      800.88     12.11 o 
  -6   6   4     1534.64     1557.47     30.29 o 
  -5   6   4      431.03      405.32     17.19 o 
  -4   6   4      140.27      149.33     12.34 o 
  -3   6   4     2837.38     2739.59     98.49 o 
  -2   6   4      509.49      565.03     29.70 o 
  -1   6   4      124.11      136.18      8.73 o 
   0   6   4       85.83       93.72      6.48 o 
   1   6   4      587.71      579.13     17.35 o 
   2   6   4      745.56      766.27     15.96 o 
   3   6   4       45.55       45.61      8.61 o 
   4   6   4     1118.31     1074.72     21.52 o 
   5   6   4       17.60       25.92      6.45 o 
   6   6   4     1512.93     1605.50     41.46 o 
   7   6   4       15.57        8.65      6.81 o 
   8   6   4     1687.81     1712.69     51.54 o 
   9   6   4       25.71       33.98     13.91 o 
  10   6   4      172.00      148.43     42.28 o 
 -12   7   4      400.01      404.82     33.47 o 
 -11   7   4        5.21       -1.62      6.85 o 
 -10   7   4       10.55        5.28     10.49 o 
  -9   7   4      156.33      149.33     43.18 o 
  -8   7   4       64.65       75.32     16.54 o 
  -7   7   4      266.27      268.66     12.35 o 
  -6   7   4        0.80        0.07      5.83 o 
  -5   7   4        0.27        3.53      2.33 o 
  -4   7   4      274.18      278.01      8.19 o 
  -3   7   4        0.16        2.21      2.86 o 
  -2   7   4     1176.16     1198.36     39.76 o 
  -1   7   4      738.72      758.01     34.24 o 
   0   7   4      308.71      317.92     12.10 o 
   1   7   4       16.34       13.31      5.21 o 
   2   7   4       12.42        1.82      5.08 o 
   3   7   4      145.29      160.38      9.73 o 
   4   7   4       69.22       72.25     14.15 o 
   5   7   4     1055.69     1028.85     29.69 o 
   6   7   4      571.18      576.49     25.07 o 
   7   7   4      232.13      199.91     41.17 o 
   8   7   4      169.73      145.67     37.86 o 
   9   7   4       23.66       25.14     11.85 o 
  10   7   4       65.36       26.56     12.15 o 
 -11   8   4       46.78       74.52     26.09 o 
 -10   8   4      688.50      684.75     58.24 o 
  -9   8   4       84.63       62.72     21.42 o 
  -8   8   4      465.16      477.75     59.22 o 
  -7   8   4      288.82      265.99     19.09 o 
  -6   8   4     1257.68     1343.57     52.05 o 
  -5   8   4       34.66       32.24     12.00 o 
  -4   8   4     3807.21     3907.17     65.27 o 
  -3   8   4      670.19      679.24     22.52 o 
  -2   8   4       86.78       73.79     14.17 o 
  -1   8   4      905.93      944.26     28.31 o 
   0   8   4        1.58       -0.15      5.40 o 
   1   8   4     1249.51     1238.58     40.29 o 
   2   8   4      341.45      323.18     10.45 o 
   3   8   4     1934.10     2016.94     49.42 o 
   4   8   4       22.16       20.42      8.64 o 
   5   8   4     1549.06     1520.94     26.07 o 
   6   8   4      108.71       82.25     18.53 o 
   7   8   4       67.55       74.17     23.69 o 
   8   8   4      141.68      113.70     27.52 o 
   9   8   4      387.15      369.11     22.16 o 
 -10   9   4        0.24        7.27      9.03 o 
  -9   9   4       52.66       31.22     19.32 o 
  -8   9   4       76.72       63.45     25.44 o 
  -7   9   4        0.24       10.53      7.69 o 
  -6   9   4       15.93       24.36      9.00 o 
  -5   9   4       93.99       92.64      8.66 o 
  -4   9   4      762.67      803.98     27.66 o 
  -3   9   4      437.12      439.14     15.91 o 
  -2   9   4      112.26       90.58      7.57 o 
  -1   9   4       12.07        5.76      5.72 o 
   0   9   4       24.33       20.64      5.50 o 
   1   9   4      390.91      355.17     11.34 o 
   2   9   4       14.77       13.84      3.86 o 
   3   9   4      523.59      511.26     17.79 o 
   4   9   4      314.49      290.21     18.52 o 
   5   9   4       30.52       32.35     12.37 o 
   6   9   4      168.34      182.29     44.29 o 
   7   9   4       10.80       14.01     10.88 o 
   8   9   4       79.64       63.81     24.20 o 
  -8  10   4       12.63        2.42     15.04 o 
  -7  10   4       12.22       16.41      6.99 o 
  -6  10   4        2.46        4.99      5.75 o 
  -5  10   4      279.36      273.70     18.59 o 
  -4  10   4      492.81      446.77     15.31 o 
  -3  10   4        7.77       10.00     11.51 o 
  -2  10   4     1057.96     1113.50     50.48 o 
  -1  10   4        7.40        9.44      6.05 o 
   0  10   4        6.17       10.58      4.69 o 
   1  10   4      379.93      411.98     15.10 o 
   2  10   4      626.86      629.02     25.27 o 
   3  10   4      649.74      626.96     34.89 o 
   4  10   4       17.73       13.94      6.74 o 
   5  10   4      109.65       87.23     19.68 o 
   6  10   4        7.98       12.81      6.95 o 
  -6  11   4      131.00      112.61     35.08 o 
  -5  11   4       16.47       21.81      9.65 o 
  -4  11   4      141.15      160.84      9.91 o 
  -3  11   4      414.57      432.26     20.57 o 
  -2  11   4      313.70      284.31     30.98 o 
  -1  11   4       95.36       75.21     15.26 o 
   0  11   4        0.22        6.32      3.33 o 
   1  11   4        0.00        9.66      5.46 o 
   2  11   4      611.40      653.83     36.82 o 
   3  11   4      108.98      109.59     24.66 o 
   4  11   4       25.71       17.77      9.83 o 
  -3  12   4        8.09       20.59     10.24 o 
  -2  12   4        2.12        3.66      5.17 o 
  -1  12   4      122.31       86.50     31.08 o 
   0  12   4        0.89        8.47      4.96 o 
   1  12   4      505.80      529.07     35.44 o 
 -14   1   5       13.73        4.18      5.09 o 
 -13   1   5       93.35       97.78      8.59 o 
 -12   1   5       42.70       41.03      8.25 o 
 -11   1   5       44.90       25.70      5.87 o 
 -10   1   5      785.48      796.71     13.22 o 
  -9   1   5      195.28      219.74      7.49 o 
  -8   1   5      803.85      816.72     16.03 o 
  -7   1   5      109.01      119.16      3.99 o 
  -6   1   5       41.00       54.89      2.68 o 
  -5   1   5     2027.30     1953.53     36.29 o 
  -4   1   5     1078.60     1106.53     21.82 o 
  -3   1   5      157.23      152.00      5.65 o 
  -2   1   5      579.81      549.22     13.93 o 
  -1   1   5      640.90      583.23     10.92 o 
   0   1   5    10356.01     9997.01     67.11 o 
   1   1   5       95.26       91.07      3.93 o 
   2   1   5      469.13      397.52     10.15 o 
   3   1   5      799.08      806.50     14.50 o 
   4   1   5       62.64       69.51      5.22 o 
   5   1   5      695.35      730.11     23.99 o 
   6   1   5      187.02      196.46      8.02 o 
   7   1   5      516.38      498.08     14.03 o 
   8   1   5      122.34      121.26     18.64 o 
   9   1   5      141.82      137.53     14.06 o 
  10   1   5        0.69        1.59      7.08 o 
  11   1   5      152.61      119.72     42.65 o 
 -14   2   5        3.09        2.67      6.75 o 
 -13   2   5      385.82      377.24     24.44 o 
 -12   2   5     2043.11     2186.75     58.32 o 
 -11   2   5     2103.11     2264.62     22.66 o 
 -10   2   5     1745.63     1855.55     45.67 o 
  -9   2   5     1013.65     1020.96     24.38 o 
  -8   2   5       12.53        8.92      3.82 o 
  -7   2   5        2.36        5.49      2.32 o 
  -6   2   5     2034.58     1810.45     88.39 o 
  -5   2   5      354.87      371.37      8.50 o 
  -4   2   5     1109.13     1070.72     33.58 o 
  -3   2   5     3159.48     3094.37     34.84 o 
  -2   2   5      316.33      308.64      7.21 o 
  -1   2   5      929.47      798.62     15.01 o 
   0   2   5       35.57       30.08      4.94 o 
   1   2   5     1604.97     1558.26     29.01 o 
   2   2   5     1265.79     1416.63     31.32 o 
   3   2   5     2933.25     3129.68     76.82 o 
   4   2   5     1403.54     1456.66     24.92 o 
   5   2   5       60.20       49.11      8.07 o 
   6   2   5      183.38      200.32      9.55 o 
   7   2   5       95.98       94.90     13.97 o 
   8   2   5       17.12       12.56      6.99 o 
   9   2   5      805.00      845.11     58.38 o 
  10   2   5      250.79      252.67     24.25 o 
  11   2   5      319.82      319.65     31.99 o 
 -14   3   5      167.98      150.31     37.11 o 
 -13   3   5       27.60       36.80     14.48 o 
 -12   3   5       45.69       31.36     10.48 o 
 -11   3   5     1299.51     1293.30     53.30 o 
 -10   3   5        1.43        4.08      4.46 o 
  -9   3   5      375.57      350.24     19.15 o 
  -8   3   5      990.72     1059.34     31.37 o 
  -7   3   5      297.07      284.18     16.95 o 
  -6   3   5      688.50      718.24     28.11 o 
  -5   3   5     3588.49     3881.04    115.48 o 
  -4   3   5      150.37      125.68      6.10 o 
  -3   3   5     2007.45     1947.38     24.84 o 
  -2   3   5       17.55        8.28      4.54 o 
  -1   3   5     1683.91     1531.99     24.13 o 
   0   3   5      351.13      347.99      7.69 o 
   1   3   5      872.82      900.41     14.56 o 
   2   3   5        1.18        6.96      2.74 o 
   3   3   5      585.27      556.08     10.62 o 
   4   3   5     1699.82     1759.38     25.47 o 
   5   3   5      587.70      547.40     14.11 o 
   6   3   5      142.95      140.83     15.31 o 
   7   3   5       13.85       15.92      5.73 o 
   8   3   5       18.76       23.67      8.14 o 
   9   3   5      309.79      329.01     29.93 o 
  10   3   5      307.04      326.89     18.42 o 
  11   3   5        7.44       -2.72     12.17 o 
 -13   4   5      463.08      523.58     38.47 o 
 -12   4   5      810.13      779.28     33.68 o 
 -11   4   5      632.13      657.42     29.57 o 
 -10   4   5      135.12      102.42     10.12 o 
  -9   4   5      452.60      459.43     13.62 o 
  -8   4   5       10.24       11.62      4.24 o 
  -7   4   5      314.28      268.12      7.23 o 
  -6   4   5     3571.73     3641.41     53.85 o 
  -5   4   5      295.49      294.88     19.09 o 
  -4   4   5     2730.79     2891.32     56.26 o 
  -3   4   5      485.70      421.64     48.09 o 
  -2   4   5        2.98        6.64      3.42 o 
  -1   4   5     1616.41     1533.86     17.43 o 
   0   4   5     6693.00     7201.89     51.87 o 
   1   4   5      247.58      276.81      8.13 o 
   2   4   5      296.10      296.83      8.45 o 
   3   4   5      487.01      386.92     10.81 o 
   4   4   5       62.12       60.34     10.53 o 
   5   4   5      769.48      821.53     23.25 o 
   6   4   5      879.33      880.56     20.83 o 
   7   4   5        3.88        6.28      5.15 o 
   8   4   5       62.86       54.57     12.73 o 
   9   4   5       23.11       26.60     10.02 o 
  10   4   5      426.48      380.33     19.10 o 
  11   4   5      107.63       85.76     22.29 o 
 -13   5   5      123.88      157.83     48.23 o 
 -12   5   5      111.10      102.34     26.26 o 
 -11   5   5      982.11     1104.44    106.42 o 
 -10   5   5      218.41      199.23     13.79 o 
  -9   5   5      928.21      893.42     44.12 o 
  -8   5   5     1855.10     1712.02     42.62 o 
  -7   5   5     3535.59     3529.26     59.27 o 
  -6   5   5     1989.70     1993.09     39.83 o 
  -5   5   5      193.85      209.83     10.10 o 
  -4   5   5      490.42      456.23     17.67 o 
  -3   5   5     3000.25     3276.27     42.59 o 
  -2   5   5      605.13      528.35     17.25 o 
  -1   5   5     1524.16     1679.80     27.06 o 
   0   5   5       37.38       31.64      6.78 o 
   1   5   5        0.53        8.45      3.85 o 
   2   5   5      516.78      537.52     20.22 o 
   3   5   5       67.84       71.25      6.26 o 
   4   5   5     1749.52     1724.59     54.90 o 
   5   5   5        2.13       11.03      6.61 o 
   6   5   5      315.83      312.95     17.95 o 
   7   5   5       61.51       71.55     13.23 o 
   8   5   5      632.44      667.85     26.20 o 
   9   5   5      257.05      268.17     20.83 o 
  10   5   5       26.58       32.83     10.09 o 
 -12   6   5      257.62      220.58     18.55 o 
 -11   6   5        0.01        0.13     11.56 o 
 -10   6   5       92.31       62.78     20.26 o 
  -9   6   5       22.69       20.19      8.38 o 
  -8   6   5       12.91       15.54      6.99 o 
  -7   6   5     1630.71     1609.11     35.50 o 
  -6   6   5     2306.89     2353.75     55.55 o 
  -5   6   5       81.97       92.40      5.69 o 
  -4   6   5      108.67       84.10     12.04 o 
  -3   6   5       52.30       54.73      6.07 o 
  -2   6   5       42.29       33.66      8.17 o 
  -1   6   5     2035.28     2166.18     36.10 o 
   0   6   5     3824.81     4045.73     68.59 o 
   1   6   5      512.24      525.94     15.04 o 
   2   6   5       15.30       16.84      5.47 o 
   3   6   5        5.12        4.49      2.84 o 
   4   6   5      180.04      199.88     15.67 o 
   5   6   5     1250.50     1189.14     33.21 o 
   6   6   5     1737.57     1710.53     44.47 o 
   7   6   5      283.80      264.57     18.23 o 
   8   6   5      112.56       94.77     30.01 o 
   9   6   5      244.01      278.87     18.35 o 
  10   6   5        4.71        8.13      8.10 o 
 -12   7   5        1.94        9.05     10.36 o 
 -11   7   5      293.91      254.96     18.28 o 
 -10   7   5      424.48      403.73     21.35 o 
  -9   7   5      535.32      523.60     33.62 o 
  -8   7   5        7.86       11.38      6.47 o 
  -7   7   5      874.35      858.22     32.45 o 
  -6   7   5       58.34       57.90      9.89 o 
  -5   7   5      134.58      125.94     15.84 o 
  -4   7   5      421.42      408.55     29.80 o 
  -3   7   5       16.53       13.69      5.91 o 
  -2   7   5     2510.05     2558.50     67.74 o 
  -1   7   5      261.21      300.24     20.05 o 
   0   7   5        3.09        5.66      4.14 o 
   1   7   5      793.41      802.66     18.39 o 
   2   7   5      184.74      191.59      8.66 o 
   3   7   5        9.13        9.90      4.78 o 
   4   7   5      174.83      177.13     20.85 o 
   5   7   5      501.81      466.63     22.28 o 
   6   7   5      174.14      156.65     25.14 o 
   7   7   5      208.41      253.80     21.72 o 
   8   7   5       43.27       51.86     13.17 o 
   9   7   5        4.47        7.10      8.81 o 
 -11   8   5      471.99      495.85     34.00 o 
 -10   8   5      355.92      349.37     23.85 o 
  -9   8   5      957.00      955.53     43.78 o 
  -8   8   5       87.25       44.76     14.18 o 
  -7   8   5      543.48      507.88     13.37 o 
  -6   8   5     1169.71     1133.03     30.20 o 
  -5   8   5     1390.58     1340.58     37.42 o 
  -4   8   5      419.54      428.09     17.81 o 
  -3   8   5        9.97       16.94      7.54 o 
  -2   8   5       54.88       43.33     10.52 o 
  -1   8   5     2243.10     2333.96     53.68 o 
   0   8   5       29.82       27.03      5.18 o 
   1   8   5      124.30      104.55      9.69 o 
   2   8   5      531.22      521.13     30.10 o 
   3   8   5     2047.20     2036.93     62.11 o 
   4   8   5      124.08      123.76     28.02 o 
   5   8   5      811.20      769.37     40.12 o 
   6   8   5      345.26      365.09     17.52 o 
   7   8   5      936.92      964.17     60.09 o 
   8   8   5        2.25       17.37      8.10 o 
 -10   9   5      241.24      261.32     55.11 o 
  -9   9   5      634.68      652.27     30.07 o 
  -8   9   5       71.18      104.91     51.92 o 
  -7   9   5      202.82      204.17     16.53 o 
  -6   9   5        1.04        6.92      6.06 o 
  -5   9   5        9.15       14.09      5.47 o 
  -4   9   5        5.63       11.95      9.05 o 
  -3   9   5      161.91      160.74     11.55 o 
  -2   9   5      416.29      366.93     12.47 o 
  -1   9   5        0.16        2.20      5.09 o 
   0   9   5      949.18     1018.52     30.37 o 
   1   9   5      272.95      292.68     17.27 o 
   2   9   5      162.19      149.38     13.14 o 
   3   9   5       16.00       19.15     10.73 o 
   4   9   5      775.14      742.71     25.13 o 
   5   9   5        4.25        2.56      8.50 o 
   6   9   5      862.51      943.74     39.12 o 
   7   9   5      136.69      107.49     33.08 o 
  -8  10   5      167.63      200.70     45.97 o 
  -7  10   5        2.00       12.61     14.24 o 
  -6  10   5        0.05        2.99      5.55 o 
  -5  10   5      201.89      210.46     13.60 o 
  -4  10   5      691.10      686.79     31.51 o 
  -3  10   5     1017.91      990.29     42.17 o 
  -2  10   5        9.88       19.03      7.40 o 
  -1  10   5      316.77      330.08     15.42 o 
   0  10   5        0.91       10.06      5.16 o 
   1  10   5     1751.03     1821.12     42.13 o 
   2  10   5       36.86       34.61      9.39 o 
   3  10   5      295.22      311.17     23.35 o 
   4  10   5       69.58       71.73     19.07 o 
   5  10   5       39.14       32.28     11.36 o 
   6  10   5       45.68       49.44     15.31 o 
  -6  11   5       22.98       12.70     13.65 o 
  -5  11   5       82.17       66.30     19.54 o 
  -4  11   5       88.33       78.14      9.17 o 
  -3  11   5      225.23      279.16     58.37 o 
  -2  11   5       77.79       48.48     21.34 o 
  -1  11   5       89.83       84.32     17.39 o 
   0  11   5      193.47      201.96     10.83 o 
   1  11   5       11.65       14.51      7.94 o 
   2  11   5        4.90       13.55      6.13 o 
   3  11   5       33.46       28.43      9.80 o 
 -14   0   6      961.11     1099.27     50.56 o 
 -13   0   6      306.49      317.11     15.02 o 
 -12   0   6       16.23       23.48      6.29 o 
 -11   0   6      105.98       84.05      8.82 o 
 -10   0   6      809.36      840.14     26.90 o 
  -9   0   6     2373.81     2354.83     60.35 o 
  -8   0   6     6646.10     6698.43     40.02 o 
  -7   0   6      769.79      859.86     21.90 o 
  -6   0   6      764.76      849.95     28.81 o 
  -5   0   6     2575.71     2540.49     75.46 o 
  -4   0   6     3374.01     3262.01     46.50 o 
  -3   0   6     3884.16     3762.03    171.24 o 
  -2   0   6      268.37      199.26     11.19 o 
  -1   0   6     1760.53     1813.09     18.36 o 
   0   0   6       59.77       75.15      6.46 o 
   1   0   6      219.27      232.50      9.29 o 
   2   0   6      890.29      984.25     24.64 o 
   3   0   6      337.87      262.40     13.51 o 
   4   0   6     1991.74     1990.43     37.83 o 
   5   0   6      156.75      156.78     18.70 o 
   6   0   6      311.69      320.60     20.13 o 
   7   0   6      137.65      154.14     10.82 o 
   8   0   6        7.19        9.67      5.49 o 
   9   0   6        5.62       15.79     24.39 o 
  10   0   6     3068.21     3226.25     78.78 o 
  11   0   6      393.48      422.19     38.35 o 
 -14   1   6      275.09      298.39     12.08 o 
 -13   1   6     1370.62     1355.34     52.80 o 
 -12   1   6       24.80       26.72      7.50 o 
 -11   1   6       27.09       28.67      5.47 o 
 -10   1   6       32.34       25.89      4.64 o 
  -9   1   6      160.44      170.78      6.76 o 
  -8   1   6     1041.81     1006.21     17.57 o 
  -7   1   6     1190.08     1265.54     17.57 o 
  -6   1   6      238.45      272.20      7.97 o 
  -5   1   6       34.82       33.27      4.47 o 
  -4   1   6      156.86      127.20      5.14 o 
  -3   1   6     1120.75     1076.06     18.50 o 
  -2   1   6     1222.64     1198.94     22.96 o 
  -1   1   6    10394.08    10194.09    174.60 o 
   0   1   6     2008.09     2101.97     20.83 o 
   1   1   6      863.13      905.96     23.08 o 
   2   1   6     1456.17     1333.67     31.71 o 
   3   1   6      139.91      117.98      6.04 o 
   4   1   6      330.90      282.30     10.78 o 
   5   1   6     2521.48     2595.17     43.07 o 
   6   1   6      799.41      829.02     19.53 o 
   7   1   6       16.34        8.28      3.75 o 
   8   1   6      924.51      895.33     76.98 o 
   9   1   6      669.21      662.06     19.63 o 
  10   1   6      453.28      505.55     34.00 o 
  11   1   6       79.54       74.89     37.71 o 
 -14   2   6     1320.28     1423.70     45.62 o 
 -13   2   6       75.77       74.32      8.64 o 
 -12   2   6      932.79     1011.61     43.77 o 
 -11   2   6     1653.29     1645.94     69.80 o 
 -10   2   6      674.86      643.24     15.67 o 
  -9   2   6     1138.35     1099.07     23.28 o 
  -8   2   6     2704.76     2683.11     47.28 o 
  -7   2   6      209.58      207.07     16.38 o 
  -6   2   6       40.03       28.95      3.73 o 
  -5   2   6        0.15        5.48      5.84 o 
  -4   2   6       49.25       38.65      2.89 o 
  -3   2   6     3982.64     4006.81     57.76 o 
  -2   2   6     1147.00     1041.69     25.03 o 
  -1   2   6       73.62       82.33      4.74 o 
   0   2   6     2214.56     2252.75     40.62 o 
   1   2   6      478.41      510.92     10.73 o 
   2   2   6        8.02        7.61      3.40 o 
   3   2   6      333.29      272.32      9.54 o 
   4   2   6     1042.16      977.76     27.77 o 
   5   2   6      556.29      585.39     17.59 o 
   6   2   6      154.71      141.44      8.95 o 
   7   2   6       65.83       63.77     13.95 o 
   8   2   6       70.34       60.22     19.47 o 
   9   2   6       20.24       15.02     13.35 o 
  10   2   6        0.15       11.13      5.62 o 
  11   2   6        0.24        6.52     25.07 o 
 -14   3   6      268.34      204.67     48.39 o 
 -13   3   6      713.49      780.31     58.01 o 
 -12   3   6        8.15        6.48      4.32 o 
 -11   3   6      535.48      509.39     21.83 o 
 -10   3   6        8.83       11.70      5.38 o 
  -9   3   6       13.87       15.77      6.58 o 
  -8   3   6        0.31        3.91      8.92 o 
  -7   3   6     3667.98     3832.36    198.58 o 
  -6   3   6       38.74       71.76     16.30 o 
  -5   3   6     1619.85     1838.70     28.13 o 
  -4   3   6       53.79       64.84      2.88 o 
  -3   3   6     1419.08     1377.81     44.04 o 
  -2   3   6     5323.15     5201.76     48.67 o 
  -1   3   6      410.03      461.28     10.58 o 
   0   3   6     1519.51     1597.24     22.48 o 
   1   3   6        7.24       21.57      4.63 o 
   2   3   6      242.61      227.84      8.23 o 
   3   3   6     4452.79     4580.99     50.80 o 
   4   3   6      603.13      585.87     11.59 o 
   5   3   6      576.12      558.20     28.23 o 
   6   3   6       79.29       96.03     20.16 o 
   7   3   6       15.78       24.21      8.73 o 
   8   3   6      445.29      406.70     44.33 o 
   9   3   6     2406.05     2584.84     76.28 o 
  10   3   6       63.71       49.86     16.97 o 
  11   3   6      845.52      925.33    115.51 o 
 -13   4   6      275.14      343.54     45.45 o 
 -12   4   6        4.61       15.16      8.10 o 
 -11   4   6       46.86       43.65     17.30 o 
 -10   4   6        0.88        6.85      5.18 o 
  -9   4   6      712.23      700.24     24.42 o 
  -8   4   6     1297.03     1276.39     31.98 o 
  -7   4   6       39.80       46.73     18.95 o 
  -6   4   6      399.81      370.05     11.64 o 
  -5   4   6     1439.04     1344.21     30.34 o 
  -4   4   6      132.95      131.84     13.58 o 
  -3   4   6      612.17      720.62     19.54 o 
  -2   4   6     2265.86     2284.54     77.40 o 
  -1   4   6      939.88      936.15     21.31 o 
   0   4   6      100.34      118.76      5.72 o 
   1   4   6        0.49        3.68      2.45 o 
   2   4   6      739.06      791.89     18.35 o 
   3   4   6      129.14      133.10      9.28 o 
   4   4   6      198.82      238.14     14.73 o 
   5   4   6     1546.24     1568.88     34.56 o 
   6   4   6       34.21       19.99      6.28 o 
   7   4   6      166.85      166.51     29.04 o 
   8   4   6      104.36       89.31     18.13 o 
   9   4   6        0.60        6.61      6.44 o 
  10   4   6      839.69      777.51     33.82 o 
 -13   5   6       12.26        9.82      5.81 o 
 -12   5   6      151.12      168.74     16.29 o 
 -11   5   6        2.44        8.36      9.81 o 
 -10   5   6      207.06      211.72     12.41 o 
  -9   5   6       29.63       29.56      8.40 o 
  -8   5   6      392.55      368.82     16.60 o 
  -7   5   6      322.73      338.72     15.02 o 
  -6   5   6      320.76      333.85     30.96 o 
  -5   5   6      923.76      967.53     21.96 o 
  -4   5   6       52.81       59.48     14.85 o 
  -3   5   6      113.14      147.54     36.86 o 
  -2   5   6      517.72      500.34     15.32 o 
  -1   5   6      255.21      260.03     10.69 o 
   0   5   6      334.52      305.85     10.96 o 
   1   5   6      424.16      374.51     10.54 o 
   2   5   6      440.43      413.88      8.79 o 
   3   5   6      242.62      278.41      7.00 o 
   4   5   6      137.30      150.03     20.23 o 
   5   5   6      157.06      140.76     20.88 o 
   6   5   6       80.50       58.46     12.09 o 
   7   5   6       68.05       42.00     10.52 o 
   8   5   6      226.99      224.79     23.21 o 
   9   5   6      298.74      289.56     20.64 o 
  10   5   6       41.13       29.63     14.82 o 
 -12   6   6        3.18        7.40     11.82 o 
 -11   6   6       38.94       38.12     16.31 o 
 -10   6   6      629.02      594.88     21.12 o 
  -9   6   6       58.40       48.64     13.99 o 
  -8   6   6     1032.83      964.62     32.04 o 
  -7   6   6       18.12       27.16      9.46 o 
  -6   6   6       10.76       14.24      4.81 o 
  -5   6   6       51.28       63.57     18.20 o 
  -4   6   6      275.92      234.93      6.09 o 
  -3   6   6     1030.77     1063.39     24.29 o 
  -2   6   6      321.36      377.49     10.87 o 
  -1   6   6      106.34      125.08     21.23 o 
   0   6   6     1320.07     1334.25     26.86 o 
   1   6   6      911.95      936.65     26.20 o 
   2   6   6       31.86       33.05      8.32 o 
   3   6   6      629.85      629.13     11.82 o 
   4   6   6     1879.87     1844.01     66.04 o 
   5   6   6      230.17      252.02     11.31 o 
   6   6   6     1264.45     1262.76     39.56 o 
   7   6   6       40.87       48.34     12.22 o 
   8   6   6      808.07      856.98     36.23 o 
   9   6   6       86.60       57.35     21.93 o 
 -12   7   6      160.49      199.28     42.43 o 
 -11   7   6       91.40      107.50     28.09 o 
 -10   7   6        0.43        5.71      8.66 o 
  -9   7   6        7.23        4.27      4.84 o 
  -8   7   6      294.11      276.93     15.98 o 
  -7   7   6     1432.23     1355.68     90.63 o 
  -6   7   6     1873.80     1769.65     51.52 o 
  -5   7   6       28.62       22.89     12.81 o 
  -4   7   6      354.22      326.55     23.37 o 
  -3   7   6     1514.84     1534.36     40.35 o 
  -2   7   6      695.02      676.93     16.10 o 
  -1   7   6        5.43        4.28      4.70 o 
   0   7   6     4796.72     5130.24    134.29 o 
   1   7   6      306.62      278.10     10.63 o 
   2   7   6        9.80        9.55      3.99 o 
   3   7   6      824.27      847.86     28.33 o 
   4   7   6      155.26      143.35     30.49 o 
   5   7   6     1106.14     1064.65     22.46 o 
   6   7   6       58.82       47.59     13.79 o 
   7   7   6      159.75      146.57     42.18 o 
   8   7   6        0.37        4.76      8.19 o 
 -11   8   6       72.44       60.75     14.97 o 
 -10   8   6      310.94      249.69     17.58 o 
  -9   8   6       47.09       52.26     20.37 o 
  -8   8   6      574.93      568.69     29.53 o 
  -7   8   6      187.29      174.91     12.53 o 
  -6   8   6       91.37      108.69     10.75 o 
  -5   8   6      112.40      101.96     12.08 o 
  -4   8   6      897.83      907.58     39.81 o 
  -3   8   6      304.53      320.54     24.41 o 
  -2   8   6      105.43      100.96     19.21 o 
  -1   8   6       62.89       67.75     12.23 o 
   0   8   6       77.84       95.12     11.01 o 
   1   8   6      786.71      800.97     23.80 o 
   2   8   6     1903.24     1901.53     51.13 o 
   3   8   6        3.84        7.13      7.18 o 
   4   8   6      468.90      442.29     21.35 o 
   5   8   6      376.98      405.70     23.58 o 
   6   8   6       11.40        6.89      5.74 o 
   7   8   6       96.27       63.84     13.23 o 
   8   8   6       34.18       15.87      8.82 o 
  -9   9   6      385.91      383.88     22.77 o 
  -8   9   6      312.33      248.67     28.92 o 
  -7   9   6        7.12       13.43     10.04 o 
  -6   9   6      391.37      428.72     22.68 o 
  -5   9   6      402.41      392.12     11.39 o 
  -4   9   6       46.13       40.40     16.79 o 
  -3   9   6      566.23      609.32     25.64 o 
  -2   9   6        6.72        8.40      3.30 o 
  -1   9   6     1268.83     1176.85     32.75 o 
   0   9   6      133.10      138.81     14.31 o 
   1   9   6        0.51        5.27      3.89 o 
   2   9   6      489.94      430.69     17.87 o 
   3   9   6      124.38      130.05     28.11 o 
   4   9   6       89.02       79.94     19.09 o 
   5   9   6      395.90      355.51     20.01 o 
   6   9   6       22.03       32.55     12.72 o 
  -8  10   6      268.77      273.39     59.78 o 
  -7  10   6       68.66       61.96     16.70 o 
  -6  10   6      382.04      387.63     25.15 o 
  -5  10   6      144.34      155.36     29.28 o 
  -4  10   6      150.30      136.02     41.87 o 
  -3  10   6       15.86       16.89     10.68 o 
  -2  10   6      777.96      832.24     51.48 o 
  -1  10   6        1.77        8.03      8.13 o 
   0  10   6        1.14        7.60      5.51 o 
   1  10   6       87.31       83.21     15.83 o 
   2  10   6       53.64       64.75     17.08 o 
   3  10   6      167.51      210.67     20.28 o 
   4  10   6      143.50      114.37     21.37 o 
   5  10   6       76.38       77.14     23.56 o 
  -6  11   6      141.21      122.79     34.68 o 
  -5  11   6        0.61        6.41      7.72 o 
  -4  11   6        0.03       11.82      9.83 o 
  -3  11   6      131.72      156.05     18.01 o 
  -2  11   6       18.69       30.46     11.77 o 
  -1  11   6       23.06       13.34      6.80 o 
   0  11   6      133.53      108.90     27.32 o 
   1  11   6        0.41        5.42      8.99 o 
   2  11   6       58.00       71.25     17.67 o 
   3  11   6        1.42       10.73      8.07 o 
 -14   1   7      191.28      211.41     13.03 o 
 -13   1   7       31.69       42.67     12.01 o 
 -12   1   7      736.58      710.93     22.94 o 
 -11   1   7       11.50       13.87      3.62 o 
 -10   1   7      368.42      340.83      7.93 o 
  -9   1   7     1136.79     1123.35     24.31 o 
  -8   1   7      547.95      570.72      5.52 o 
  -7   1   7      572.12      581.09     12.80 o 
  -6   1   7     2347.60     2444.65     45.14 o 
  -5   1   7        1.29        1.94      1.23 o 
  -4   1   7      483.37      490.86     11.51 o 
  -3   1   7       70.82       77.72      4.26 o 
  -2   1   7     3709.18     3873.32     61.32 o 
  -1   1   7      610.82      664.44     13.92 o 
   0   1   7      142.66      139.23      4.84 o 
   1   1   7     2385.39     2223.04     47.48 o 
   2   1   7     1533.00     1637.31     22.48 o 
   3   1   7     1525.87     1551.49     49.56 o 
   4   1   7        5.82        2.12      3.78 o 
   5   1   7      145.32      139.98      7.11 o 
   6   1   7      137.07      153.80     10.71 o 
   7   1   7     1700.69     1576.62     45.32 o 
   8   1   7      846.15      844.41     42.62 o 
   9   1   7       36.99       40.82     15.63 o 
  10   1   7       21.05       11.42     10.89 o 
 -14   2   7        0.81        2.57      4.52 o 
 -13   2   7       53.24       37.66      8.71 o 
 -12   2   7      157.29      171.26      7.68 o 
 -11   2   7       10.72       10.62      3.97 o 
 -10   2   7     2558.15     2515.03     60.04 o 
  -9   2   7      110.40      101.80      7.51 o 
  -8   2   7       24.04       23.17      3.86 o 
  -7   2   7       38.42       41.59      3.89 o 
  -6   2   7     1407.02     1474.89     27.52 o 
  -5   2   7      891.14      902.21     17.59 o 
  -4   2   7     1234.41     1334.74     13.69 o 
  -3   2   7      438.28      406.45      9.21 o 
  -2   2   7       11.36       20.61      5.37 o 
  -1   2   7       20.10       57.47      6.21 o 
   0   2   7     2143.22     2314.04     20.50 o 
   1   2   7     3282.17     3213.02     76.45 o 
   2   2   7      134.97      110.31      5.08 o 
   3   2   7      332.85      337.07     11.61 o 
   4   2   7        2.90        6.80      2.97 o 
   5   2   7      910.02      907.78     19.87 o 
   6   2   7      359.66      355.75      8.95 o 
   7   2   7      170.84      205.51     18.68 o 
   8   2   7      230.45      235.64     14.36 o 
   9   2   7      796.81      877.93     55.29 o 
  10   2   7      633.76      683.86     52.14 o 
 -14   3   7        5.58       53.30     36.52 o 
 -13   3   7        8.20       11.01      7.51 o 
 -12   3   7        2.67        3.04      2.86 o 
 -11   3   7      237.27      206.26     13.47 o 
 -10   3   7      700.08      668.46     22.58 o 
  -9   3   7     3704.25     3782.49     82.99 o 
  -8   3   7     1048.66     1011.77     39.85 o 
  -7   3   7        3.29        4.12      5.42 o 
  -6   3   7       17.70        6.96      5.84 o 
  -5   3   7       80.28       82.68      3.20 o 
  -4   3   7        4.21        3.16      4.51 o 
  -3   3   7     3917.97     3992.93     76.17 o 
  -2   3   7     1687.13     1617.64     20.86 o 
  -1   3   7      105.43      109.51      7.03 o 
   0   3   7     2787.10     2878.53     27.79 o 
   1   3   7     3344.77     3282.92     34.31 o 
   2   3   7       20.31       13.46      4.64 o 
   3   3   7     1163.52     1111.24     24.63 o 
   4   3   7      212.88      209.72      7.21 o 
   5   3   7      186.03      179.31      5.51 o 
   6   3   7      124.14      122.09     39.99 o 
   7   3   7     1318.41     1449.17     50.36 o 
   8   3   7       93.28       62.90     21.45 o 
   9   3   7      368.56      341.84     43.92 o 
  10   3   7        8.85        6.87      9.34 o 
 -13   4   7        0.04        1.54      7.62 o 
 -12   4   7       87.09       97.52      8.86 o 
 -11   4   7       27.66       19.39      7.48 o 
 -10   4   7     1258.46     1230.82     39.57 o 
  -9   4   7      296.75      282.33     20.35 o 
  -8   4   7       62.43       62.91     14.29 o 
  -7   4   7      506.28      538.53     74.22 o 
  -6   4   7       12.56       10.04     10.15 o 
  -5   4   7     1481.26     1430.59     63.32 o 
  -4   4   7     2990.11     3091.16     67.37 o 
  -3   4   7        2.87        4.63      4.36 o 
  -2   4   7     1333.49     1309.84     51.96 o 
  -1   4   7      362.23      378.40     11.98 o 
   0   4   7      143.88      132.84      9.30 o 
   1   4   7     1200.98     1093.36     17.14 o 
   2   4   7     1675.25     1662.28     26.18 o 
   3   4   7      856.95      844.41     19.10 o 
   4   4   7       85.03      101.06      3.69 o 
   5   4   7      196.67      216.91     15.92 o 
   6   4   7       54.78       32.18     15.04 o 
   7   4   7      340.75      356.37     23.85 o 
   8   4   7     2296.93     2479.22     58.86 o 
   9   4   7      150.50      114.01     31.22 o 
  10   4   7       35.03       33.54     19.86 o 
 -13   5   7       32.40       29.62     12.20 o 
 -12   5   7      662.77      573.65     46.11 o 
 -11   5   7      116.55      105.27      9.35 o 
 -10   5   7      299.54      280.96     10.34 o 
  -9   5   7     1282.19     1226.29     35.50 o 
  -8   5   7       21.36       23.84      8.06 o 
  -7   5   7      246.35      246.77     27.13 o 
  -6   5   7      360.82      392.84     13.91 o 
  -5   5   7     2121.24     2258.49     56.27 o 
  -4   5   7      854.23      794.29     28.47 o 
  -3   5   7     1046.66      939.49     22.32 o 
  -2   5   7       22.96       10.91      5.59 o 
  -1   5   7       19.57       41.59      7.39 o 
   0   5   7     1485.06     1459.71     23.23 o 
   1   5   7      559.38      608.34     13.83 o 
   2   5   7      623.38      636.35     15.78 o 
   3   5   7      696.01      669.87     15.66 o 
   4   5   7      216.35      267.65     20.45 o 
   5   5   7      138.33      126.89     24.48 o 
   6   5   7      552.71      539.72     17.82 o 
   7   5   7      520.54      544.92     23.85 o 
   8   5   7       64.15       72.45     19.17 o 
   9   5   7      203.82      173.86     46.16 o 
 -12   6   7       15.58        3.39      8.12 o 
 -11   6   7       42.83       35.45     12.56 o 
 -10   6   7      110.59      142.73     24.33 o 
  -9   6   7       69.05       58.86     16.44 o 
  -8   6   7     1267.33     1371.21     38.52 o 
  -7   6   7      357.23      321.31     20.51 o 
  -6   6   7      494.86      462.84     11.74 o 
  -5   6   7       85.07       75.42     22.99 o 
  -4   6   7       77.42       94.91     26.87 o 
  -3   6   7      161.50      165.50     13.41 o 
  -2   6   7      889.09      947.16     21.92 o 
  -1   6   7       49.48       81.56     13.87 o 
   0   6   7      562.22      597.00     18.68 o 
   1   6   7      121.93      114.45      6.97 o 
   2   6   7     1434.97     1448.30     40.72 o 
   3   6   7        6.60        9.31      3.53 o 
   4   6   7      208.99      204.91     13.51 o 
   5   6   7        2.27       -4.72      9.03 o 
   6   6   7      133.57      120.13     29.25 o 
   7   6   7       60.09       67.39     14.18 o 
   8   6   7     1444.31     1610.67     55.38 o 
   9   6   7      268.08      212.86     17.85 o 
 -11   7   7     1399.81     1427.26     67.56 o 
 -10   7   7       30.05       37.49      9.65 o 
  -9   7   7      873.83      893.03     27.84 o 
  -8   7   7     1408.39     1478.79     31.48 o 
  -7   7   7      223.10      237.22     48.62 o 
  -6   7   7      953.65      973.14     52.94 o 
  -5   7   7      603.38      540.10    107.44 o 
  -4   7   7       11.55       17.70     15.90 o 
  -3   7   7      796.47      789.41     16.08 o 
  -2   7   7       98.00      104.99      8.51 o 
  -1   7   7     1284.10     1232.58     35.05 o 
   0   7   7      432.17      442.38     17.48 o 
   1   7   7       37.54       37.82      7.48 o 
   2   7   7      634.80      591.81     20.97 o 
   3   7   7     1330.57     1290.10     39.63 o 
   4   7   7       52.23       52.31     12.30 o 
   5   7   7       39.09       28.23     17.11 o 
   6   7   7      188.65      200.72     37.31 o 
   7   7   7      162.75      171.04     27.94 o 
   8   7   7       38.64       34.47      9.89 o 
 -10   8   7      125.19      132.43     41.33 o 
  -9   8   7       16.26       16.96      6.28 o 
  -8   8   7       34.03       41.22     11.98 o 
  -7   8   7        0.03       10.31      8.31 o 
  -6   8   7      242.80      256.37     23.19 o 
  -5   8   7      538.43      551.95     36.30 o 
  -4   8   7      114.35      109.70     20.51 o 
  -3   8   7      262.52      300.38     14.69 o 
  -2   8   7      108.00      119.26     17.41 o 
  -1   8   7     1286.62     1261.32     29.26 o 
   0   8   7      643.47      672.27     23.95 o 
   1   8   7       85.18       85.57     16.67 o 
   2   8   7       15.83       21.23      7.21 o 
   3   8   7      336.52      334.21     14.83 o 
   4   8   7      106.11      104.07     25.17 o 
   5   8   7       61.68       41.66     12.19 o 
   6   8   7       58.81       79.22     23.39 o 
   7   8   7       22.33       18.36      8.83 o 
  -9   9   7        3.81        5.47     12.91 o 
  -8   9   7       28.14       13.42      5.94 o 
  -7   9   7     1484.04     1521.96     51.69 o 
  -6   9   7      114.88       91.69     23.19 o 
  -5   9   7      940.64     1003.31    108.36 o 
  -4   9   7       31.09       31.00     12.73 o 
  -3   9   7       12.78        9.09      3.69 o 
  -2   9   7      112.73      101.43      9.04 o 
  -1   9   7     1245.75     1289.63     21.41 o 
   0   9   7       16.79        8.67      5.36 o 
   1   9   7      658.88      661.87     27.82 o 
   2   9   7      107.09      113.35     18.34 o 
   3   9   7        4.97        7.69      7.84 o 
   4   9   7      811.45      814.63     33.26 o 
   5   9   7      210.51      166.89     37.64 o 
   6   9   7       63.20       40.74     11.99 o 
  -8  10   7        0.46       25.47     13.77 o 
  -7  10   7      474.89      408.89     18.20 o 
  -6  10   7      295.94      351.42     55.48 o 
  -5  10   7      482.41      464.25     37.11 o 
  -4  10   7        9.48       11.20      9.18 o 
  -3  10   7      650.78      707.24     28.49 o 
  -2  10   7      324.99      278.30     21.78 o 
  -1  10   7       18.90       17.48      5.31 o 
   0  10   7      919.33      945.99     31.66 o 
   1  10   7      582.06      540.61     26.13 o 
   2  10   7       33.94       37.49     10.73 o 
   3  10   7       39.67       34.72     10.13 o 
   4  10   7      531.39      554.15     30.44 o 
  -5  11   7       40.64       37.42     19.60 o 
  -4  11   7       19.12       24.34      7.33 o 
  -3  11   7       14.71       19.77     12.57 o 
  -2  11   7      507.85      495.23     22.89 o 
  -1  11   7       66.66       67.06     15.86 o 
   0  11   7       30.19       30.47     11.46 o 
   1  11   7       72.04       71.26     19.38 o 
   2  11   7        0.09        2.27      7.67 o 
 -14   0   8      325.15      335.24     27.58 o 
 -13   0   8       88.79      114.10     12.85 o 
 -12   0   8     1669.72     1784.47     79.20 o 
 -11   0   8      174.28      213.89     11.28 o 
  -9   0   8     1610.33     1536.93     44.74 o 
  -8   0   8      156.11      140.34      4.51 o 
  -7   0   8     1777.95     1803.33     40.20 o 
  -6   0   8    10070.22    10202.03    222.82 o 
  -5   0   8     1224.19     1269.98     31.26 o 
  -4   0   8     1280.88     1315.12     29.79 o 
  -3   0   8      215.73      177.03      6.50 o 
  -2   0   8      542.14      572.50     26.24 o 
  -1   0   8     8370.60     8646.47     83.45 o 
   0   0   8    32536.12    34199.76    223.39 o 
   1   0   8     8988.95     9741.41    397.29 o 
   2   0   8     3254.24     3441.26    192.20 o 
   3   0   8      163.99      158.35     22.13 o 
   4   0   8      287.27      308.39     40.73 o 
   5   0   8     2897.03     2726.91     74.59 o 
   7   0   8        6.74        4.95      9.19 o 
   8   0   8      311.57      306.21     72.05 o 
   9   0   8       73.83       55.80     38.26 o 
  10   0   8      296.19      308.68     33.92 o 
 -14   1   8       46.90       52.75     13.92 o 
 -13   1   8       54.83       50.44     18.76 o 
 -12   1   8       11.85       11.64      5.70 o 
 -11   1   8      274.78      248.17      9.28 o 
 -10   1   8      398.08      380.87      8.48 o 
  -9   1   8      596.11      637.77     11.22 o 
  -8   1   8       23.12       22.00      2.44 o 
  -7   1   8      808.68      784.93     13.09 o 
  -6   1   8       28.21       38.43      5.62 o 
  -5   1   8     1821.83     1729.86     31.79 o 
  -4   1   8       84.75       75.20      3.67 o 
  -3   1   8      324.73      319.68      8.98 o 
  -2   1   8      251.26      241.00      6.73 o 
  -1   1   8     2191.23     2446.50     29.62 o 
   0   1   8     5282.57     5897.50     53.42 o 
   1   1   8     2724.33     2624.27     73.94 o 
   2   1   8      352.85      375.81     12.42 o 
   3   1   8      183.65      195.07      8.21 o 
   4   1   8       13.77        9.00      7.00 o 
   5   1   8       14.74       13.86      4.48 o 
   6   1   8       94.51       90.50     17.49 o 
   7   1   8      405.19      392.65     21.65 o 
   8   1   8      225.43      225.14     16.25 o 
   9   1   8        2.60        2.84     13.06 o 
  10   1   8       12.27       19.14     22.96 o 
 -14   2   8       53.04       26.17      9.00 o 
 -13   2   8       83.89       53.03     12.82 o 
 -12   2   8      818.07      862.84     26.51 o 
 -11   2   8        1.90        6.24      3.58 o 
 -10   2   8      764.23      698.00     25.08 o 
  -9   2   8       42.12       51.96      8.41 o 
  -8   2   8      276.36      284.52     20.85 o 
  -7   2   8      113.75      144.23     21.69 o 
  -6   2   8     6993.37     6971.56     79.37 o 
  -5   2   8     1137.65     1215.16     14.98 o 
  -4   2   8     3029.34     3016.41     42.51 o 
  -3   2   8      294.47      356.99      9.23 o 
  -2   2   8      218.35      204.12      6.58 o 
  -1   2   8     1676.20     1742.63     31.43 o 
   0   2   8     9281.81     9560.73    210.02 o 
   1   2   8     1234.26     1221.16     16.91 o 
   2   2   8      156.56      141.46      6.27 o 
   3   2   8        7.26        5.94      4.64 o 
   4   2   8      526.57      565.29     17.84 o 
   5   2   8      125.08      125.88     11.14 o 
   6   2   8     1742.24     1793.44     59.30 o 
   7   2   8      403.99      397.35     25.98 o 
   8   2   8      490.53      519.05     24.08 o 
   9   2   8       36.69       42.45     18.48 o 
  10   2   8        0.10       -3.66     12.45 o 
 -14   3   8       47.89       31.08     12.73 o 
 -13   3   8       66.67       64.13     16.84 o 
 -12   3   8      521.68      538.38     19.55 o 
 -11   3   8     1662.08     1656.84     23.17 o 
 -10   3   8      143.98      146.41     25.39 o 
  -9   3   8      171.42      165.55      8.45 o 
  -8   3   8        1.54        7.91      4.55 o 
  -7   3   8       11.68        6.85      7.78 o 
  -6   3   8      200.24      199.21      8.47 o 
  -5   3   8       33.20       46.66      4.59 o 
  -4   3   8      772.70      755.72     14.45 o 
  -3   3   8      204.98      176.24      6.61 o 
  -2   3   8      385.64      410.69     12.77 o 
  -1   3   8     2809.06     2816.11     30.34 o 
   0   3   8     1502.42     1530.14     23.95 o 
   1   3   8      228.38      213.07      8.02 o 
   2   3   8       41.47       43.19      7.99 o 
   3   3   8      504.95      503.61     12.20 o 
   4   3   8       13.66       22.87      4.49 o 
   5   3   8      694.13      652.44     23.33 o 
   6   3   8       68.83       66.71     15.46 o 
   7   3   8     1496.90     1585.05     31.40 o 
   8   3   8      166.47      143.89     45.98 o 
   9   3   8        6.32       19.17     11.93 o 
  10   3   8       73.93       91.93     46.69 o 
 -13   4   8      110.31      119.10     47.59 o 
 -12   4   8       98.71      127.41      9.88 o 
 -11   4   8        3.90        1.70      5.55 o 
 -10   4   8      166.68      176.29     25.71 o 
  -9   4   8      822.98      819.97     18.48 o 
  -8   4   8     1276.54     1344.89     44.87 o 
  -7   4   8       40.72       36.62     18.16 o 
  -6   4   8      375.33      393.83     22.62 o 
  -5   4   8        3.18        1.14      2.72 o 
  -4   4   8      188.18      241.61     13.58 o 
  -3   4   8       17.03       15.71      5.61 o 
  -2   4   8     1793.90     1745.30     22.63 o 
  -1   4   8      403.44      402.05     15.29 o 
   0   4   8       62.40       59.47      4.89 o 
   1   4   8       11.26        5.64      3.92 o 
   2   4   8      565.50      560.50      9.38 o 
   3   4   8        4.42        2.44      4.12 o 
   4   4   8      129.05      143.07     20.76 o 
   5   4   8      290.38      347.71     40.48 o 
   6   4   8      185.47      194.86     40.07 o 
   7   4   8       23.46       27.60     10.21 o 
   8   4   8      183.48      219.12     37.15 o 
   9   4   8      619.62      592.29     43.31 o 
 -13   5   8      102.31       53.76     19.29 o 
 -12   5   8      430.21      439.69     20.73 o 
 -11   5   8        7.25        4.92      5.01 o 
 -10   5   8       35.03       33.04     10.65 o 
  -9   5   8      861.37      874.98     36.87 o 
  -8   5   8      176.11      153.13     18.81 o 
  -7   5   8       31.72       17.10     10.60 o 
  -6   5   8       76.82      104.41     27.78 o 
  -5   5   8        2.42        8.99      5.65 o 
  -4   5   8      250.35      242.94     16.96 o 
  -3   5   8     1359.10     1364.38     32.61 o 
  -2   5   8       82.70       63.74     24.81 o 
  -1   5   8       75.52       76.01      5.86 o 
   0   5   8      138.62      139.01      6.83 o 
   1   5   8       38.03       33.80     10.48 o 
   2   5   8      223.11      210.16      7.58 o 
   3   5   8       44.50       39.89      6.56 o 
   4   5   8        9.79        8.03      7.83 o 
   5   5   8       24.48       13.01      8.65 o 
   6   5   8     1007.98     1007.14     25.31 o 
   7   5   8      163.94      138.33     35.60 o 
   8   5   8       57.67       51.82     20.97 o 
   9   5   8       51.39       35.22     13.82 o 
 -12   6   8        3.35       20.67     12.34 o 
 -11   6   8       56.16       37.57     15.63 o 
 -10   6   8       74.17       51.82     13.61 o 
  -9   6   8      301.58      321.83     17.80 o 
  -8   6   8      372.78      338.90     30.56 o 
  -7   6   8      368.06      409.90     18.65 o 
  -6   6   8        3.86       21.57      8.94 o 
  -5   6   8      109.31      118.53     21.07 o 
  -4   6   8      214.65      220.92     10.58 o 
  -3   6   8      931.51     1016.63     26.35 o 
  -2   6   8       89.05      111.97     24.76 o 
  -1   6   8      905.93      956.09     28.80 o 
   0   6   8       23.07       23.35      5.91 o 
   1   6   8        1.81        5.09      2.92 o 
   2   6   8      678.31      626.58     15.96 o 
   3   6   8       81.83      104.59     19.29 o 
   4   6   8     1471.32     1501.52     44.28 o 
   5   6   8        0.31        5.27      5.47 o 
   6   6   8       33.10       28.40     12.21 o 
   7   6   8        6.07        6.64      6.61 o 
   8   6   8      268.46      260.90     29.98 o 
 -11   7   8     1042.33     1111.42     46.14 o 
 -10   7   8      434.07      423.65     20.20 o 
  -9   7   8      197.17      188.05     14.69 o 
  -8   7   8      972.80      990.45     30.56 o 
  -7   7   8       42.06       42.08     15.91 o 
  -6   7   8      180.79      223.01     30.15 o 
  -5   7   8      226.48      217.31     16.72 o 
  -4   7   8     2414.31     2549.25     85.42 o 
  -3   7   8      707.14      728.41     25.62 o 
  -2   7   8       41.19       38.90      7.46 o 
  -1   7   8      410.72      437.62     17.79 o 
   0   7   8        9.65        6.89      3.73 o 
   1   7   8     1110.12     1060.32     27.18 o 
   2   7   8      161.75      165.55      6.03 o 
   3   7   8      205.56      210.22     22.12 o 
   4   7   8       67.63       80.53     20.30 o 
   5   7   8      366.87      410.84     32.03 o 
   6   7   8       11.07       19.03      6.02 o 
   7   7   8       96.41       77.98     22.11 o 
 -10   8   8        8.94        8.08     17.94 o 
  -9   8   8       12.09        9.48      6.60 o 
  -8   8   8       67.44       58.41     17.75 o 
  -7   8   8       18.07       15.00      9.68 o 
  -6   8   8        2.04        8.95      8.23 o 
  -5   8   8       21.60       21.20      7.62 o 
  -4   8   8       94.39       93.21     16.90 o 
  -3   8   8      484.70      455.79     19.93 o 
  -2   8   8      939.98      964.95     27.99 o 
  -1   8   8      917.50      892.60     29.17 o 
   0   8   8        7.07       14.44      7.30 o 
   1   8   8       58.63       60.34      7.37 o 
   2   8   8     1493.74     1474.37     51.47 o 
   3   8   8      616.07      561.99     25.50 o 
   4   8   8      370.94      335.99     15.59 o 
   5   8   8       80.40       67.60     19.92 o 
   6   8   8       53.56       50.48     14.83 o 
  -9   9   8      138.56      130.17     35.16 o 
  -8   9   8       10.29       14.08      7.64 o 
  -7   9   8       33.65       27.95      9.16 o 
  -6   9   8       40.49       31.34     11.12 o 
  -5   9   8     1785.22     1969.90    106.48 o 
  -4   9   8      193.20      205.57     20.20 o 
  -3   9   8      119.17       97.49     20.33 o 
  -2   9   8      569.32      547.45     17.90 o 
  -1   9   8       43.93       27.15      7.96 o 
   0   9   8       76.54       48.65     11.97 o 
   1   9   8      680.47      668.69     24.24 o 
   2   9   8      593.04      636.73     23.76 o 
   3   9   8      986.48      989.76     37.38 o 
   4   9   8       49.75       47.58     14.62 o 
   5   9   8        0.27       12.60      8.88 o 
  -7  10   8       23.36       14.66      6.29 o 
  -6  10   8      332.77      390.19     34.45 o 
  -5  10   8        3.26       18.54      8.19 o 
  -4  10   8      453.46      402.54     23.08 o 
  -3  10   8        3.29        5.67      6.38 o 
  -2  10   8        0.73        5.38      7.31 o 
  -1  10   8      161.20      167.95     14.28 o 
   0  10   8       22.48       29.98     12.17 o 
   1  10   8       94.24       77.83     16.94 o 
   2  10   8      267.13      247.36     17.42 o 
   3  10   8       51.02       59.33     20.34 o 
  -4  11   8        0.11       12.81      8.83 o 
  -3  11   8       33.10       19.46     15.24 o 
  -2  11   8       11.49       12.31      9.11 o 
  -1  11   8        0.52        7.54     11.81 o 
   0  11   8        2.20       11.35      5.43 o 
 -14   1   9        4.54        4.81      7.81 o 
 -13   1   9      525.82      545.94     23.52 o 
 -12   1   9       23.95       24.80      6.96 o 
 -11   1   9       11.12        6.09      5.43 o 
 -10   1   9      601.07      618.60     10.73 o 
  -9   1   9       18.94       20.58      3.14 o 
  -8   1   9       33.44       35.35      8.60 o 
  -7   1   9      101.46      112.97      3.51 o 
  -6   1   9     1543.97     1469.80     40.08 o 
  -5   1   9     1019.58     1042.35     17.62 o 
  -4   1   9       50.22       54.16     10.11 o 
  -3   1   9      823.19      837.45     15.92 o 
  -2   1   9      556.66      592.01     15.83 o 
  -1   1   9      174.40      190.52     10.28 o 
   0   1   9       84.50       77.23      7.12 o 
   1   1   9        2.78        2.66      3.56 o 
   2   1   9      144.32      134.99      6.34 o 
   3   1   9      701.21      673.19     24.06 o 
   4   1   9     1225.68     1192.87     27.13 o 
   5   1   9        6.96        6.26      4.39 o 
   6   1   9       28.65       29.21      6.92 o 
   7   1   9       27.28       25.37     11.44 o 
   8   1   9      114.90      108.75     35.49 o 
   9   1   9      401.98      406.13     46.65 o 
 -14   2   9       94.32       60.77     19.05 o 
 -13   2   9       22.22       16.27      6.00 o 
 -12   2   9        8.73       15.90      5.52 o 
 -11   2   9      126.44      155.13     11.15 o 
 -10   2   9      383.92      408.64     15.54 o 
  -9   2   9      290.57      316.18     10.71 o 
  -8   2   9        9.44        6.30      2.28 o 
  -7   2   9        1.96        3.73      3.48 o 
  -6   2   9     1297.39     1362.31     27.02 o 
  -5   2   9      742.09      735.77     30.79 o 
  -4   2   9     1611.81     1692.86     22.47 o 
  -3   2   9        3.84        4.73      2.74 o 
  -2   2   9      191.10      168.95      6.72 o 
  -1   2   9     1442.90     1519.53     19.39 o 
   0   2   9      495.99      502.61     14.90 o 
   1   2   9      454.04      419.47      8.69 o 
   2   2   9     1760.82     1723.14     31.56 o 
   3   2   9      162.07      159.00      9.69 o 
   4   2   9      900.52      940.84     21.62 o 
   5   2   9       97.24       86.73     12.29 o 
   6   2   9       29.26       16.41      9.47 o 
   7   2   9     1057.57     1174.06     36.89 o 
   8   2   9        3.70        7.82      4.65 o 
   9   2   9      273.29      312.89     42.41 o 
 -13   3   9     1899.51     1989.39     49.07 o 
 -12   3   9      107.62      107.50     12.15 o 
 -11   3   9      208.27      215.39     12.08 o 
 -10   3   9        4.17        8.15      3.67 o 
  -9   3   9      408.57      461.87     17.17 o 
  -8   3   9      224.36      199.59      9.71 o 
  -7   3   9      673.11      655.59     19.66 o 
  -6   3   9      542.19      493.51     13.76 o 
  -5   3   9       15.61       18.38      3.98 o 
  -4   3   9      495.27      569.37     13.55 o 
  -3   3   9     1126.60     1077.86     29.11 o 
  -2   3   9        3.79        5.94      3.36 o 
  -1   3   9      299.48      284.53      9.98 o 
   0   3   9      839.68      866.97     17.15 o 
   1   3   9       63.21       54.12     11.62 o 
   2   3   9      653.75      677.78     16.55 o 
   3   3   9       73.17       71.16     10.60 o 
   4   3   9       44.41       41.56      9.51 o 
   5   3   9     1477.23     1483.92     40.17 o 
   6   3   9       12.85        8.24      7.52 o 
   7   3   9       34.47       35.99      9.52 o 
   8   3   9      301.22      343.79     33.45 o 
   9   3   9      282.96      264.84     21.69 o 
 -13   4   9      102.26       86.81     22.81 o 
 -12   4   9      126.49      117.38     12.36 o 
 -11   4   9      278.91      307.98     21.05 o 
 -10   4   9       77.79       75.47     14.67 o 
  -9   4   9        0.02        7.89     11.66 o 
  -8   4   9     2680.64     2754.66    119.63 o 
  -7   4   9        1.04       11.51      9.66 o 
  -6   4   9      177.73      184.16     11.16 o 
  -5   4   9     2963.76     3057.63    103.42 o 
  -4   4   9        1.55        2.24      4.75 o 
  -3   4   9        7.56        7.87      4.41 o 
  -2   4   9     1813.83     1797.37     31.57 o 
  -1   4   9       56.14       63.28     12.58 o 
   0   4   9       74.61       71.73      5.76 o 
   1   4   9      229.43      234.72      7.64 o 
   2   4   9        6.16        7.85      3.18 o 
   3   4   9       98.29       95.58      5.20 o 
   4   4   9     1818.41     1752.82     67.93 o 
   5   4   9      173.41      184.19     42.44 o 
   6   4   9      140.17      135.55     19.27 o 
   7   4   9      212.85      188.62     43.37 o 
   8   4   9       94.46       74.02     22.38 o 
 -13   5   9      546.28      513.80     34.69 o 
 -12   5   9      755.67      777.66     31.20 o 
 -11   5   9        4.82        7.68      9.75 o 
 -10   5   9      753.86      698.54     23.08 o 
  -9   5   9      499.90      519.67     20.32 o 
  -8   5   9      528.39      507.40     22.46 o 
  -7   5   9      556.04      548.17     27.36 o 
  -6   5   9      695.84      677.89     16.00 o 
  -5   5   9      493.28      491.03     30.51 o 
  -4   5   9      399.78      422.46     14.12 o 
  -3   5   9      163.88      192.60      9.41 o 
  -2   5   9       57.60       63.13     12.53 o 
  -1   5   9     2460.36     2451.24     42.23 o 
   0   5   9      709.48      731.22     23.39 o 
   1   5   9      323.64      307.80      8.82 o 
   2   5   9     1371.10     1383.33     33.45 o 
   3   5   9      177.01      189.59     19.74 o 
   4   5   9       58.52       43.01     15.09 o 
   5   5   9      772.15      739.67     22.49 o 
   6   5   9      868.06      921.64     42.18 o 
   7   5   9       16.05        3.53      8.91 o 
   8   5   9      602.68      669.55     38.14 o 
 -12   6   9      537.45      586.87     38.27 o 
 -11   6   9       96.45      102.12     26.80 o 
 -10   6   9       15.15       19.45      7.86 o 
  -9   6   9      172.59      145.39     12.51 o 
  -8   6   9     1339.50     1319.23     53.14 o 
  -7   6   9      602.29      677.92     23.26 o 
  -6   6   9       29.97       25.24      5.17 o 
  -5   6   9      426.97      409.86     14.89 o 
  -4   6   9      358.64      371.84     12.28 o 
  -3   6   9      705.32      699.96     17.21 o 
  -2   6   9      486.21      522.30     25.13 o 
  -1   6   9      755.64      749.44     20.04 o 
   0   6   9      222.16      199.94     13.20 o 
   1   6   9       41.21       49.19      9.85 o 
   2   6   9       21.82       30.15      6.33 o 
   3   6   9        6.78        7.01      7.67 o 
   4   6   9      617.03      605.78     26.24 o 
   5   6   9      441.36      396.44     24.42 o 
   6   6   9      171.55      103.91     35.83 o 
   7   6   9      163.11      124.75     36.24 o 
 -11   7   9       36.82       26.42     11.39 o 
 -10   7   9      125.39       94.56     22.73 o 
  -9   7   9        0.18        6.23      7.35 o 
  -8   7   9      106.52      119.09     30.37 o 
  -7   7   9     2631.47     2593.65     48.90 o 
  -6   7   9      696.94      699.22     26.90 o 
  -5   7   9      318.65      336.12     17.41 o 
  -4   7   9      787.65      740.89     19.17 o 
  -3   7   9        0.71        9.72      4.84 o 
  -2   7   9      341.15      315.99     13.54 o 
  -1   7   9     4086.68     4261.71     96.41 o 
   0   7   9      353.40      390.27     19.09 o 
   1   7   9      107.51      117.78      7.59 o 
   2   7   9       33.50       35.89     10.00 o 
   3   7   9      332.26      348.82     26.04 o 
   4   7   9        0.75        8.91      8.28 o 
   5   7   9     1093.45     1140.90     61.91 o 
   6   7   9       60.01       69.78     19.11 o 
 -10   8   9       51.88       42.41     20.75 o 
  -9   8   9       42.25       40.44     11.09 o 
  -8   8   9        6.58       21.84     17.39 o 
  -7   8   9      598.54      577.49     27.28 o 
  -6   8   9      101.30       96.50     24.10 o 
  -5   8   9      533.24      552.30     26.62 o 
  -4   8   9       22.74       16.74     10.11 o 
  -3   8   9        5.70       16.14      8.99 o 
  -2   8   9        6.32       15.53      7.87 o 
  -1   8   9        9.96       13.22      4.73 o 
   0   8   9        0.11        7.78      4.51 o 
   1   8   9      287.68      289.89     17.46 o 
   2   8   9      137.58      189.46     52.39 o 
   3   8   9      312.60      332.48     20.43 o 
   4   8   9       10.16        9.62      5.68 o 
   5   8   9        5.41        3.58      9.81 o 
  -9   9   9      442.33      516.47     31.60 o 
  -8   9   9      102.75       91.84     33.28 o 
  -7   9   9      246.21      236.29     20.68 o 
  -6   9   9      467.89      438.19     21.24 o 
  -5   9   9     1148.88     1173.21     38.20 o 
  -4   9   9       82.85       89.49     16.28 o 
  -3   9   9      698.92      707.36     27.69 o 
  -2   9   9      163.96      158.21     39.52 o 
  -1   9   9      106.20       93.86     12.77 o 
   0   9   9      193.15      195.40     10.20 o 
   1   9   9      975.43     1016.36     51.54 o 
   2   9   9        0.04        4.34     14.73 o 
   3   9   9      439.80      457.81     29.70 o 
   4   9   9       58.22       77.01     22.32 o 
  -7  10   9      159.20      116.51     23.97 o 
  -6  10   9       79.33       93.52     21.38 o 
  -5  10   9      215.99      197.19     20.87 o 
  -4  10   9       49.35       36.09     15.35 o 
  -3  10   9      678.06      713.41     41.25 o 
  -2  10   9        9.59        6.06      8.72 o 
  -1  10   9        3.48        5.13      9.49 o 
   0  10   9      374.49      424.64     21.53 o 
   1  10   9        7.30        7.00      5.26 o 
   2  10   9       41.32       12.90      9.42 o 
 -14   0  10      677.82      603.92     48.48 o 
 -13   0  10     1011.05     1117.82     68.78 o 
 -12   0  10       70.82       62.86     37.28 o 
 -11   0  10      141.98      125.32     17.51 o 
 -10   0  10      736.15      734.74     19.27 o 
  -9   0  10      177.19      162.70     12.90 o 
  -8   0  10      711.41      651.58     19.11 o 
  -7   0  10     1402.40     1401.03     35.54 o 
  -6   0  10       80.19       77.24     11.85 o 
  -5   0  10       75.60       79.53     18.89 o 
  -4   0  10        2.84        7.31      2.82 o 
  -3   0  10     4419.98     4228.04    269.17 o 
  -2   0  10    14244.90    15544.38     75.97 o 
  -1   0  10      165.58      119.73      9.56 o 
   0   0  10      766.99      748.07     23.05 o 
   1   0  10        0.74        8.30      6.22 o 
   2   0  10      539.41      560.86     16.19 o 
   3   0  10      207.31      189.52     12.67 o 
   4   0  10       33.54       38.93     13.16 o 
   5   0  10     3363.46     3320.71    158.41 o 
   6   0  10      716.33      687.83     19.93 o 
   7   0  10       35.85       48.65     39.54 o 
   8   0  10      276.32      197.05     93.03 o 
   9   0  10       30.05       23.96     24.98 o 
 -14   1  10     1135.94     1293.45     69.80 o 
 -13   1  10       30.33       35.05     10.34 o 
 -12   1  10      218.27      250.11      8.77 o 
 -11   1  10      468.95      473.36     12.33 o 
 -10   1  10      114.28      100.24      5.93 o 
  -9   1  10     1984.25     1982.08     40.00 o 
  -8   1  10     2053.34     2017.27     44.15 o 
  -7   1  10        1.02        6.64      2.74 o 
  -6   1  10      551.99      518.74      8.90 o 
  -5   1  10     1073.78     1102.52     20.40 o 
  -4   1  10      354.88      355.40     12.95 o 
  -3   1  10     1744.13     1780.55     22.28 o 
  -2   1  10      752.53      720.55     19.90 o 
  -1   1  10      213.70      214.49      8.66 o 
   0   1  10       17.03       15.59      5.60 o 
   1   1  10     1038.80     1074.17     20.62 o 
   2   1  10       62.76       63.09      7.61 o 
   3   1  10      483.96      458.44     11.01 o 
   4   1  10      767.20      838.29     22.83 o 
   5   1  10        2.28        7.45      3.32 o 
   6   1  10       80.03       60.67     16.99 o 
   7   1  10       24.63       20.08     13.74 o 
   8   1  10        2.57       13.23     21.71 o 
   9   1  10      205.63      180.67     68.12 o 
 -13   2  10      592.31      591.14     23.70 o 
 -12   2  10       56.02       35.90     12.55 o 
 -11   2  10      635.44      616.30     16.80 o 
 -10   2  10        2.26        4.15      2.52 o 
  -9   2  10       32.52       28.97      7.12 o 
  -8   2  10     1370.58     1400.26     34.02 o 
  -7   2  10      967.82      938.68     26.63 o 
  -6   2  10       18.28       17.92      4.90 o 
  -5   2  10      109.56      132.00      7.82 o 
  -4   2  10      127.04      157.66      6.51 o 
  -3   2  10      480.23      460.41      8.80 o 
  -2   2  10      522.55      531.99     17.61 o 
  -1   2  10     2123.30     2126.02     35.33 o 
   0   2  10      244.17      246.78      8.37 o 
   1   2  10      351.37      339.24      9.37 o 
   2   2  10      387.61      388.14     11.76 o 
   3   2  10     1387.50     1426.03     50.30 o 
   4   2  10     1517.88     1535.02     34.37 o 
   5   2  10       69.80       57.71     17.93 o 
   6   2  10        4.98        6.09      5.57 o 
   7   2  10       66.34       50.35     19.76 o 
   8   2  10      834.01      831.41     34.14 o 
 -13   3  10        1.59        9.26     15.66 o 
 -12   3  10      235.17      248.04     14.24 o 
 -11   3  10       31.51       31.02      7.83 o 
 -10   3  10       59.95       58.75     14.27 o 
  -9   3  10      565.49      575.19     15.56 o 
  -8   3  10     2608.29     2712.70     62.86 o 
  -7   3  10      647.08      662.57     25.81 o 
  -6   3  10        0.83        0.68      4.20 o 
  -5   3  10      388.26      355.66     10.68 o 
  -4   3  10      459.45      476.72     11.69 o 
  -3   3  10      596.12      591.34     26.00 o 
  -2   3  10     1191.36     1205.33     27.27 o 
  -1   3  10     1240.57     1316.18     25.94 o 
   0   3  10       80.64       84.93      5.99 o 
   1   3  10      241.23      233.48      7.36 o 
   2   3  10       48.05       62.35     12.62 o 
   3   3  10      433.06      385.42      9.83 o 
   4   3  10      597.23      544.91     18.47 o 
   5   3  10        3.59       10.61      8.29 o 
   6   3  10       20.23       18.82      7.89 o 
   7   3  10        0.69        0.79      6.46 o 
   8   3  10        3.17        7.57      5.47 o 
 -13   4  10       17.05       21.22      6.37 o 
 -12   4  10        2.14        0.64      4.33 o 
 -11   4  10       87.88      115.29     18.84 o 
 -10   4  10        8.35       14.98      6.80 o 
  -9   4  10       56.23       63.44     15.12 o 
  -8   4  10       23.00       24.98     12.73 o 
  -7   4  10     1213.84     1306.37     33.38 o 
  -6   4  10      308.71      309.88     11.02 o 
  -5   4  10      173.17      173.36     12.64 o 
  -4   4  10       32.64       37.09      7.53 o 
  -3   4  10       37.04       43.01     12.00 o 
  -2   4  10        1.30        4.04      4.25 o 
  -1   4  10      129.47      107.99      8.55 o 
   0   4  10       78.05       96.30      7.37 o 
   1   4  10      372.87      328.48     18.29 o 
   2   4  10      504.75      512.08     18.05 o 
   3   4  10      763.70      795.10     17.03 o 
   4   4  10       10.13       13.57      6.71 o 
   5   4  10      113.40       72.81     23.68 o 
   6   4  10        9.27       22.41     10.61 o 
   7   4  10       33.01       26.32      9.18 o 
   8   4  10      580.73      609.73     33.04 o 
 -12   5  10        3.73        0.27      5.94 o 
 -11   5  10        0.82       -0.97      9.85 o 
 -10   5  10      333.04      323.51     17.86 o 
  -9   5  10      169.65      159.34     13.55 o 
  -8   5  10      440.76      425.08     22.27 o 
  -7   5  10        1.85        3.11      4.17 o 
  -6   5  10        0.01        2.75      3.65 o 
  -5   5  10       21.57       19.74      5.60 o 
  -4   5  10     1015.70     1077.24     26.61 o 
  -3   5  10      185.26      199.92     10.75 o 
  -2   5  10        9.39       10.30      8.26 o 
  -1   5  10       78.43       86.42      6.98 o 
   0   5  10      289.09      305.07      9.00 o 
   1   5  10      254.67      251.03     10.24 o 
   2   5  10       33.47       28.22      8.49 o 
   3   5  10      805.24      786.78     31.15 o 
   4   5  10      239.57      234.82     16.86 o 
   5   5  10      893.08      958.24     49.09 o 
   6   5  10      416.44      380.60     25.73 o 
   7   5  10      493.60      468.76     25.24 o 
 -12   6  10       16.47       20.94      9.84 o 
 -11   6  10       42.88       39.42     10.23 o 
 -10   6  10       23.20       16.35      6.97 o 
  -9   6  10        4.22        8.90      8.39 o 
  -8   6  10       17.83        8.01     21.51 o 
  -7   6  10     1446.83     1508.69     47.89 o 
  -6   6  10       74.77       64.05     12.87 o 
  -5   6  10     1214.35     1236.34     37.15 o 
  -4   6  10      140.90      122.98     12.74 o 
  -3   6  10      250.79      252.60      9.78 o 
  -2   6  10      373.03      344.77     22.50 o 
  -1   6  10     1644.27     1709.68     43.07 o 
   0   6  10     1286.12     1349.01     31.20 o 
   1   6  10      222.63      231.54     15.00 o 
   2   6  10       17.26       20.93      9.22 o 
   3   6  10       53.06       49.87     15.96 o 
   4   6  10       61.94       84.78     19.14 o 
   5   6  10       29.10       27.50     11.04 o 
   6   6  10        4.57        3.45      8.18 o 
   7   6  10        7.80        5.33      7.90 o 
 -11   7  10      104.70       85.34     27.46 o 
 -10   7  10      417.25      421.85     21.05 o 
  -9   7  10        7.94        3.41     10.15 o 
  -8   7  10       93.61       80.53     20.63 o 
  -7   7  10     1036.47     1050.34     33.17 o 
  -6   7  10      102.45       95.87     19.34 o 
  -5   7  10      198.49      184.88     18.48 o 
  -4   7  10      497.54      525.86     34.73 o 
  -3   7  10      407.71      375.45     11.53 o 
  -2   7  10        5.12        6.74      3.86 o 
  -1   7  10      137.27      133.36     12.59 o 
   0   7  10      354.11      340.41     11.84 o 
   1   7  10       11.16       10.61      4.45 o 
   2   7  10      596.22      583.70     26.27 o 
   3   7  10      125.18      133.12     36.88 o 
   4   7  10      368.06      342.31     30.73 o 
   5   7  10      526.83      571.74     30.06 o 
   6   7  10       19.19       23.68      9.99 o 
 -10   8  10       22.95       15.93      5.83 o 
  -9   8  10       40.63       44.48     18.07 o 
  -8   8  10        0.32        3.24      4.88 o 
  -7   8  10      540.47      538.83     25.12 o 
  -6   8  10     1320.14     1376.98     42.56 o 
  -5   8  10       20.85       11.68      7.33 o 
  -4   8  10      221.78      275.42     33.07 o 
  -3   8  10      775.96      801.43     29.41 o 
  -2   8  10      972.66      931.43     32.47 o 
  -1   8  10       81.02       88.53     14.34 o 
   0   8  10     1621.79     1656.02     44.87 o 
   1   8  10       66.18       73.22     24.76 o 
   2   8  10       99.59      114.30     30.57 o 
   3   8  10      421.76      378.40     66.50 o 
   4   8  10       10.18        4.18      8.55 o 
   5   8  10      128.40      120.30     37.32 o 
  -8   9  10        0.19        9.80      9.40 o 
  -7   9  10      145.60      124.09     30.33 o 
  -6   9  10      112.84       81.15     17.58 o 
  -5   9  10      511.26      456.03     24.65 o 
  -4   9  10      102.96       81.04     20.88 o 
  -3   9  10       77.67       87.67     21.23 o 
  -2   9  10      235.06      221.82     27.10 o 
  -1   9  10       21.38       13.22      9.05 o 
   0   9  10       30.96       22.63     12.96 o 
   1   9  10       56.81       29.45     15.51 o 
   2   9  10        0.85        4.00      8.87 o 
   3   9  10      113.08       80.87     22.95 o 
  -6  10  10        6.96       14.78     10.01 o 
  -5  10  10       95.82       53.83     21.62 o 
  -4  10  10        2.36        4.57      6.21 o 
  -3  10  10      350.94      356.59     32.18 o 
  -2  10  10      112.44       82.77     21.73 o 
  -1  10  10        0.55        9.47     13.29 o 
   0  10  10        1.36        9.22      9.46 o 
   1  10  10       33.55       44.56     13.71 o 
 -13   1  11      281.58      273.10     16.07 o 
 -12   1  11       64.40       53.33     12.75 o 
 -11   1  11      210.71      224.12     16.18 o 
 -10   1  11      710.18      690.89     28.87 o 
  -9   1  11      386.59      354.16     14.36 o 
  -8   1  11       57.76       53.86     10.49 o 
  -7   1  11      133.72      136.04      8.31 o 
  -6   1  11       29.74       24.47      6.81 o 
  -5   1  11      979.59      994.69     18.85 o 
  -4   1  11       19.30       21.64      4.43 o 
  -3   1  11        8.22        6.30      4.16 o 
  -2   1  11       76.15       91.77     10.72 o 
  -1   1  11       57.31       73.73     13.10 o 
   0   1  11     3245.36     3342.59     56.27 o 
   1   1  11       34.48       31.44      6.75 o 
   2   1  11       11.72        9.31      4.38 o 
   3   1  11       93.12       89.41     15.72 o 
   4   1  11        1.84        3.86      4.07 o 
   5   1  11       70.46       44.18     10.59 o 
   6   1  11      139.90      112.64     29.02 o 
   7   1  11        0.38        0.81     13.12 o 
   8   1  11      133.36      149.26     54.83 o 
 -13   2  11       88.29       71.94     14.50 o 
 -12   2  11      220.78      221.23     10.94 o 
 -11   2  11      115.12       95.41     20.51 o 
 -10   2  11      900.33      890.01     20.66 o 
  -9   2  11      951.58     1036.26     32.75 o 
  -8   2  11     1909.48     1865.59     51.04 o 
  -7   2  11       22.06       19.15      6.29 o 
  -6   2  11        9.57        6.72      3.43 o 
  -5   2  11      412.09      424.19     10.75 o 
  -4   2  11      108.10      135.11     10.52 o 
  -3   2  11      563.17      551.66     17.41 o 
  -2   2  11     3164.39     3244.56     57.14 o 
  -1   2  11     2294.40     2385.46     49.40 o 
   0   2  11     2724.03     2805.52     48.40 o 
   1   2  11     2216.58     2212.51     51.74 o 
   2   2  11       94.17       79.21      9.59 o 
   3   2  11      338.95      321.10     12.42 o 
   4   2  11      133.39      134.72      7.12 o 
   5   2  11      111.45      103.45     27.40 o 
   6   2  11      512.31      493.64     25.47 o 
   7   2  11      111.18      109.98     23.33 o 
   8   2  11       14.36       15.17     12.72 o 
 -13   3  11      489.40      502.99     17.67 o 
 -12   3  11      178.96      151.99     10.87 o 
 -11   3  11     1089.85     1055.29     28.72 o 
 -10   3  11       47.47       39.41     13.15 o 
  -9   3  11        0.88        1.64      3.98 o 
  -8   3  11       12.87       16.32      6.83 o 
  -7   3  11      342.77      362.81      9.88 o 
  -6   3  11       46.26       39.07      9.28 o 
  -5   3  11     1539.48     1625.06     32.28 o 
  -4   3  11      398.98      357.64      8.86 o 
  -3   3  11       99.91       95.54     17.65 o 
  -2   3  11       79.99       77.30     13.75 o 
  -1   3  11     1083.97     1098.38     27.58 o 
   0   3  11       12.25       11.91      4.65 o 
   1   3  11     3138.46     3160.85     60.97 o 
   2   3  11        0.45        3.58      2.66 o 
   3   3  11      551.89      533.69     14.27 o 
   4   3  11        0.46        8.24      7.24 o 
   5   3  11       14.37       24.59     12.64 o 
   6   3  11       51.06       47.68     16.44 o 
   7   3  11      105.17      106.36     27.49 o 
 -13   4  11       63.37       48.94     11.44 o 
 -12   4  11       40.95       28.43      7.10 o 
 -11   4  11        0.26        6.02      5.12 o 
 -10   4  11      691.37      678.70     20.92 o 
  -9   4  11     2309.62     2444.51     30.55 o 
  -8   4  11      522.20      508.23     26.24 o 
  -7   4  11      448.76      480.75     13.90 o 
  -6   4  11      181.75      165.42     13.18 o 
  -5   4  11       79.64       84.03      9.86 o 
  -4   4  11      512.62      570.55     20.28 o 
  -3   4  11      232.74      231.58      9.49 o 
  -2   4  11     1527.00     1575.49     32.73 o 
  -1   4  11      108.27      106.94     13.69 o 
   0   4  11     1317.89     1350.55     34.93 o 
   1   4  11      315.46      325.66      9.85 o 
   2   4  11      439.93      390.91     18.29 o 
   3   4  11       12.38       -1.60      7.05 o 
   4   4  11     1064.04     1006.64     32.34 o 
   5   4  11       56.10       52.06     13.82 o 
   6   4  11      570.51      623.02     30.19 o 
   7   4  11      165.50      153.76     16.51 o 
 -12   5  11       56.49       62.60     20.56 o 
 -11   5  11      229.04      233.12     10.39 o 
 -10   5  11      146.74      173.54     23.17 o 
  -9   5  11       98.45       93.83     19.61 o 
  -8   5  11     1197.14     1192.23     28.04 o 
  -7   5  11      124.58      139.32     11.83 o 
  -6   5  11       31.68       22.07      6.81 o 
  -5   5  11      346.03      347.69     11.91 o 
  -4   5  11      201.47      196.74      9.33 o 
  -3   5  11      114.60      108.86     11.85 o 
  -2   5  11      877.87      924.47     22.35 o 
  -1   5  11      747.80      753.20     19.16 o 
   0   5  11     1317.20     1337.77     36.07 o 
   1   5  11     1342.31     1311.21     31.00 o 
   2   5  11      216.20      246.28     28.87 o 
   3   5  11      562.58      534.35     18.77 o 
   4   5  11      501.97      527.03     28.12 o 
   5   5  11        0.07        1.84     12.80 o 
   6   5  11      124.18      116.62     36.50 o 
 -11   6  11      479.90      528.83     22.08 o 
 -10   6  11       77.27       75.34     21.48 o 
  -9   6  11      235.75      243.12     14.14 o 
  -8   6  11       17.52       19.61      6.82 o 
  -7   6  11      283.06      259.48     13.21 o 
  -6   6  11       36.60       57.73     14.32 o 
  -5   6  11      860.60      838.71     27.11 o 
  -4   6  11     1094.20     1058.60     33.52 o 
  -3   6  11        6.72        0.47      7.24 o 
  -2   6  11       76.87       77.60     14.18 o 
  -1   6  11      207.87      229.46      9.99 o 
   0   6  11       56.58       57.53     10.84 o 
   1   6  11        1.68        7.01      4.53 o 
   2   6  11        0.03        8.46      8.43 o 
   3   6  11     1038.70      996.92     32.92 o 
   4   6  11       13.24       13.67      7.31 o 
   5   6  11        0.08        7.82      6.46 o 
   6   6  11      284.83      282.10     33.40 o 
 -10   7  11      109.02      133.72     35.99 o 
  -9   7  11        5.61       13.42      5.90 o 
  -8   7  11      296.94      298.22     25.78 o 
  -7   7  11      423.31      422.33     28.27 o 
  -6   7  11     1316.24     1228.43     43.90 o 
  -5   7  11       62.53       39.66     11.76 o 
  -4   7  11       58.90       49.32     10.89 o 
  -3   7  11       28.60       37.31      9.15 o 
  -2   7  11       13.71       24.48      9.79 o 
  -1   7  11       12.60       13.94     10.14 o 
   0   7  11      564.76      593.77     19.61 o 
   1   7  11       57.18       48.76     19.12 o 
   2   7  11       30.84       21.87     14.03 o 
   3   7  11       41.48       31.02      8.64 o 
   4   7  11      234.45      247.28     18.08 o 
   5   7  11       25.76       35.78     10.37 o 
  -9   8  11       44.67       36.09      9.77 o 
  -8   8  11      134.96      159.42     14.03 o 
  -7   8  11      172.87      170.38     14.82 o 
  -6   8  11        0.45        6.86      8.85 o 
  -5   8  11      690.26      726.93     32.52 o 
  -4   8  11       12.51       18.88      7.99 o 
  -3   8  11      498.10      502.15     19.85 o 
  -2   8  11      215.30      265.30     16.17 o 
  -1   8  11     1042.48     1031.04     54.32 o 
   0   8  11        0.66        8.09     10.82 o 
   1   8  11      287.24      273.41     32.75 o 
   2   8  11       81.45       65.26     17.34 o 
   3   8  11       23.77       25.47     14.68 o 
  -7   9  11       25.59       21.04      8.56 o 
  -6   9  11       33.35       29.24      7.26 o 
  -5   9  11      901.68      906.44     46.18 o 
  -4   9  11       60.81       62.83     15.33 o 
  -3   9  11       67.76       56.62     12.26 o 
  -2   9  11        1.68        3.06      7.82 o 
  -1   9  11      507.24      503.08     23.27 o 
   0   9  11      397.79      407.96     39.47 o 
   1   9  11      331.45      363.30     57.75 o 
   2   9  11       67.71       66.28     19.03 o 
  -3  10  11       36.03       93.30     31.74 o 
  -2  10  11      152.42      161.74     13.63 o 
 -13   0  12        4.44       11.02      9.83 o 
 -12   0  12       61.09       76.18     22.43 o 
 -11   0  12      247.33      268.21     16.00 o 
 -10   0  12       97.77      122.23     48.60 o 
  -9   0  12      253.64      290.94     31.54 o 
  -8   0  12        5.72       12.26      8.81 o 
  -7   0  12      462.57      455.69     12.21 o 
  -6   0  12      985.79     1016.05     29.87 o 
  -5   0  12       24.00       24.19     10.86 o 
  -4   0  12      231.20      251.23     18.43 o 
  -3   0  12     1249.76     1326.37     58.84 o 
  -2   0  12      858.62      909.04     26.98 o 
  -1   0  12       98.07       84.86     24.81 o 
   0   0  12     2381.75     2298.34     63.71 o 
   1   0  12     1680.02     1720.80    125.38 o 
   2   0  12       28.62       30.30      8.49 o 
   3   0  12       18.52       10.99      8.75 o 
   4   0  12       29.43       19.99     10.27 o 
   5   0  12        1.16       14.53     11.79 o 
   6   0  12      288.34      336.98     38.47 o 
   7   0  12      597.59      579.45     46.01 o 
 -13   1  12        0.01       12.73      5.49 o 
 -12   1  12      885.67      953.55     38.73 o 
 -11   1  12       33.19       30.92      6.84 o 
 -10   1  12     2944.02     3092.64     49.09 o 
  -9   1  12      416.57      443.95     15.82 o 
  -8   1  12      302.01      309.86     11.58 o 
  -7   1  12      263.48      249.85     11.12 o 
  -6   1  12     3627.31     3756.53     68.58 o 
  -5   1  12      411.93      403.23     11.01 o 
  -4   1  12     1462.38     1500.39     31.57 o 
  -3   1  12       73.56       90.79     10.22 o 
  -2   1  12       69.90       82.47     18.65 o 
  -1   1  12     2371.24     2313.31     46.00 o 
   0   1  12     5798.37     6274.49    123.79 o 
   1   1  12     1266.26     1155.58     29.33 o 
   2   1  12      953.64      934.89     22.48 o 
   3   1  12       75.91       69.86     14.43 o 
   4   1  12      126.29      128.79     10.76 o 
   5   1  12      788.19      745.46     26.79 o 
   6   1  12     1386.22     1402.73     48.75 o 
   7   1  12       81.39       59.16     26.56 o 
 -13   2  12        2.19        6.06      6.39 o 
 -12   2  12       16.13       11.81      4.69 o 
 -11   2  12      235.93      240.86     11.04 o 
 -10   2  12      461.14      520.66     52.14 o 
  -9   2  12        7.54       10.11      4.63 o 
  -8   2  12      261.30      265.74     13.05 o 
  -7   2  12       98.42       81.55     16.83 o 
  -6   2  12      680.58      678.84     17.50 o 
  -5   2  12      713.94      694.04     13.67 o 
  -4   2  12      225.70      248.61     10.13 o 
  -3   2  12      144.58      139.05     11.37 o 
  -2   2  12        0.87        3.75      4.31 o 
  -1   2  12      120.16      128.81     17.44 o 
   0   2  12      236.45      252.31      9.57 o 
   1   2  12       14.72        5.62      3.87 o 
   2   2  12      118.98      131.88     16.16 o 
   3   2  12      451.79      443.18     12.92 o 
   4   2  12      100.38      116.46     23.22 o 
   5   2  12       21.08       18.07     12.19 o 
   6   2  12        3.54        1.71      6.93 o 
   7   2  12      288.70      317.81     38.79 o 
 -13   3  12        1.47        7.45      3.65 o 
 -12   3  12      143.39      126.73     12.18 o 
 -11   3  12        6.63        1.82      3.81 o 
 -10   3  12        8.83       10.59      5.23 o 
  -9   3  12      490.68      527.68     15.87 o 
  -8   3  12       33.27       24.55      7.05 o 
  -7   3  12       35.65       45.26     11.01 o 
  -6   3  12     2128.03     2253.80     79.83 o 
  -5   3  12       24.12       32.22      6.97 o 
  -4   3  12        0.49        2.21      4.88 o 
  -3   3  12       26.74       27.67     10.03 o 
  -2   3  12      331.22      353.36     12.05 o 
  -1   3  12       73.46       63.11     11.02 o 
   0   3  12      254.97      297.48      9.84 o 
   1   3  12      897.11      887.01     38.03 o 
   2   3  12       46.99       44.45     10.46 o 
   3   3  12      592.85      572.46     13.65 o 
   4   3  12       33.50       47.33     13.52 o 
   5   3  12        6.48        9.09      6.33 o 
   6   3  12      214.40      203.92     36.53 o 
   7   3  12       75.57       48.92     22.15 o 
 -12   4  12      235.44      248.31     10.87 o 
 -11   4  12      643.12      620.46     28.77 o 
 -10   4  12        1.38        1.99      4.80 o 
  -9   4  12       91.87      100.13     21.37 o 
  -8   4  12      312.76      307.92     14.81 o 
  -7   4  12       62.86       56.35     11.69 o 
  -6   4  12      233.15      233.32     10.24 o 
  -5   4  12       88.02       91.68     17.64 o 
  -4   4  12        0.37        3.58      4.31 o 
  -3   4  12     1109.99     1092.84     25.70 o 
  -2   4  12      154.18      138.94      9.37 o 
  -1   4  12        5.37        4.10      2.71 o 
   0   4  12       37.92       33.07      9.79 o 
   1   4  12      122.88      108.56     20.36 o 
   2   4  12       24.35       19.93      6.11 o 
   3   4  12      291.17      298.41     14.33 o 
   4   4  12       31.80       20.70     10.02 o 
   5   4  12        7.16        4.37      6.99 o 
   6   4  12      392.60      402.26     20.78 o 
 -12   5  12        0.02        5.15      4.77 o 
 -11   5  12        3.68        7.18      3.79 o 
 -10   5  12      224.12      198.25     15.33 o 
  -9   5  12        3.19        3.58      6.94 o 
  -8   5  12     1539.70     1523.21     40.59 o 
  -7   5  12        0.05        6.29      4.73 o 
  -6   5  12       37.83       32.24     11.58 o 
  -5   5  12      195.65      203.64      8.88 o 
  -4   5  12       46.68       58.20     13.22 o 
  -3   5  12        8.47        9.89      4.26 o 
  -2   5  12      367.32      372.86     11.18 o 
  -1   5  12      256.80      235.07      9.32 o 
   0   5  12      310.43      305.79     17.67 o 
   1   5  12       47.68       37.13     10.31 o 
   2   5  12      157.23      156.84     34.00 o 
   3   5  12       35.88       30.75     12.90 o 
   4   5  12      143.17      161.76     21.22 o 
   5   5  12        8.68       11.88      7.86 o 
 -11   6  12      548.58      532.31     24.50 o 
 -10   6  12        3.27        7.35      5.81 o 
  -9   6  12     1152.78     1199.96     39.87 o 
  -8   6  12       39.98       22.13      6.09 o 
  -7   6  12       12.19       10.83      8.02 o 
  -6   6  12      206.42      217.47     12.84 o 
  -5   6  12     1164.04     1179.11     20.61 o 
  -4   6  12      331.65      347.05     18.97 o 
  -3   6  12      354.42      368.50     13.53 o 
  -2   6  12      115.49       99.99     15.13 o 
  -1   6  12        1.44        1.12      5.86 o 
   0   6  12       20.57       15.44      8.62 o 
   1   6  12      169.57      147.46     38.13 o 
   2   6  12       20.80       21.52     11.21 o 
   3   6  12        3.65       -6.44     11.06 o 
   4   6  12       88.37       97.22     26.04 o 
   5   6  12       63.16       41.02     15.28 o 
 -10   7  12        5.49        8.88      4.66 o 
  -9   7  12        1.50        5.30      6.45 o 
  -8   7  12      233.72      234.31     14.30 o 
  -7   7  12        0.04        2.04      5.10 o 
  -6   7  12        0.60       11.18      5.93 o 
  -5   7  12      260.81      227.51     12.15 o 
  -4   7  12       47.78       38.65     12.35 o 
  -3   7  12       16.52       14.06      5.49 o 
  -2   7  12      335.34      338.51     12.64 o 
  -1   7  12      194.78      167.44     15.10 o 
   0   7  12       19.40       23.84      8.76 o 
   1   7  12        0.06        5.69      7.09 o 
   2   7  12        2.68       15.38      6.89 o 
   3   7  12        5.61        4.91      9.61 o 
   4   7  12      127.74      102.24     26.58 o 
  -8   8  12      225.70      223.80     14.38 o 
  -7   8  12       10.03        6.37      5.63 o 
  -6   8  12      273.02      314.43     25.72 o 
  -5   8  12      236.41      265.81     14.13 o 
  -4   8  12     1015.27      969.45     48.62 o 
  -3   8  12       29.15       26.58      8.45 o 
  -2   8  12      190.60      196.74     12.32 o 
  -1   8  12        8.68       10.20      5.28 o 
   0   8  12       70.93       57.38     19.91 o 
   1   8  12      415.33      403.72     27.94 o 
   2   8  12      660.85      854.39     54.31 o 
  -6   9  12      163.71      135.45     16.98 o 
  -5   9  12        0.02        3.35      6.62 o 
  -4   9  12       11.87       12.06      6.07 o 
  -3   9  12      213.62      218.99     11.89 o 
  -2   9  12      130.31      136.01     11.04 o 
  -1   9  12        1.86        9.44      8.07 o 
   0   9  12        8.89        8.69      6.20 o 
 -13   1  13      123.13      139.36     45.11 o 
 -12   1  13      104.73       89.18     17.49 o 
 -11   1  13      345.56      345.52     15.76 o 
 -10   1  13      176.20      169.55     17.75 o 
  -9   1  13        3.79        9.28      7.07 o 
  -8   1  13       54.06       56.52     11.86 o 
  -7   1  13      484.37      514.13     23.01 o 
  -6   1  13      133.30      131.85      7.03 o 
  -5   1  13      635.99      668.25     16.74 o 
  -4   1  13     1028.59     1040.21     24.07 o 
  -3   1  13      438.45      450.24     10.91 o 
  -2   1  13        1.77        6.40      3.97 o 
  -1   1  13      250.75      235.57     10.34 o 
   0   1  13      447.41      421.94     11.23 o 
   1   1  13       86.75       87.35      8.30 o 
   2   1  13      137.33      115.21     12.45 o 
   3   1  13        3.60        6.68      6.46 o 
   4   1  13      204.22      218.97     19.40 o 
   5   1  13        3.64        3.00      7.51 o 
   6   1  13       91.32       59.59     19.68 o 
 -12   2  13      217.02      210.05      9.60 o 
 -11   2  13      110.97       99.27     31.09 o 
 -10   2  13      102.53       95.62     26.09 o 
  -9   2  13      998.84     1009.90     26.05 o 
  -8   2  13        2.41        4.53      4.07 o 
  -7   2  13      152.89      166.77     10.28 o 
  -6   2  13      141.63      117.16     23.46 o 
  -5   2  13      305.26      275.07      7.75 o 
  -4   2  13      114.29      120.89     10.83 o 
  -3   2  13      648.38      667.83     27.18 o 
  -2   2  13       64.76       64.49      9.24 o 
  -1   2  13      118.55      116.21      8.74 o 
   0   2  13      264.50      302.31      9.77 o 
   1   2  13       21.32       29.51      6.43 o 
   2   2  13       40.45       31.90      9.72 o 
   3   2  13       11.25       12.19      4.86 o 
   4   2  13      143.92      143.35     13.38 o 
   5   2  13        5.88       11.59     10.05 o 
   6   2  13      169.53      151.33     14.42 o 
 -12   3  13        4.94        7.84      4.63 o 
 -11   3  13      558.95      576.21     48.58 o 
 -10   3  13       53.54       53.61     14.42 o 
  -9   3  13       61.51       54.70     11.70 o 
  -8   3  13      195.42      182.60     10.09 o 
  -7   3  13      317.40      287.93     12.25 o 
  -6   3  13      101.86      108.03     22.37 o 
  -5   3  13     3567.05     3766.02     86.31 o 
  -4   3  13      363.94      342.07     10.44 o 
  -3   3  13      885.19      911.38     18.85 o 
  -2   3  13       55.90       67.78     13.46 o 
  -1   3  13      260.27      237.02     14.08 o 
   0   3  13      141.76      140.99      9.93 o 
   1   3  13      842.11      819.66     26.62 o 
   2   3  13       69.52       82.96      9.63 o 
   3   3  13       99.70       92.93     33.02 o 
   4   3  13      171.75      180.79     16.64 o 
   5   3  13        1.99       12.35      8.34 o 
   6   3  13       28.23       43.51     26.08 o 
 -12   4  13       92.74       73.59     17.78 o 
 -11   4  13       17.76       10.56      4.99 o 
 -10   4  13      161.91      149.60     13.51 o 
  -9   4  13       19.37       18.63      6.89 o 
  -8   4  13       18.74       20.15      8.52 o 
  -7   4  13        7.20        2.18      5.36 o 
  -6   4  13      957.03      928.32     29.85 o 
  -5   4  13      203.69      184.77     15.70 o 
  -4   4  13      474.16      465.34     10.67 o 
  -3   4  13      714.67      744.36     21.41 o 
  -2   4  13      826.08      839.57     29.61 o 
  -1   4  13      112.64       91.56      7.87 o 
   0   4  13     2927.10     3022.78     35.81 o 
   1   4  13      265.51      266.05     12.78 o 
   2   4  13      324.90      311.43     20.76 o 
   3   4  13       44.02       39.66     17.03 o 
   4   4  13        3.02        8.39      9.94 o 
   5   4  13      654.77      751.12     51.95 o 
 -11   5  13      142.33      139.45     13.85 o 
 -10   5  13       81.95       85.67     22.15 o 
  -9   5  13       10.18        2.68      6.13 o 
  -8   5  13     1501.43     1524.21     39.49 o 
  -7   5  13       81.87       90.53     16.80 o 
  -6   5  13      103.72       98.15     26.25 o 
  -5   5  13      958.35      962.92     20.29 o 
  -4   5  13      433.41      443.06     13.30 o 
  -3   5  13      473.77      475.05     18.00 o 
  -2   5  13      685.37      706.10     22.58 o 
  -1   5  13        5.27        8.24      5.95 o 
   0   5  13        0.09        2.72      4.20 o 
   1   5  13      132.51      120.98      9.84 o 
   2   5  13      115.36      113.93     27.00 o 
   3   5  13      463.39      449.73     26.62 o 
   4   5  13        6.09       14.23      8.46 o 
 -10   6  13      642.79      672.24     30.82 o 
  -9   6  13      270.72      257.95     16.67 o 
  -8   6  13      717.28      747.95     26.53 o 
  -7   6  13       84.88       80.70     15.72 o 
  -6   6  13     1230.21     1239.87     37.90 o 
  -5   6  13       26.20       30.41      8.69 o 
  -4   6  13     1023.37      968.91     29.57 o 
  -3   6  13      119.03      108.74     23.90 o 
  -2   6  13       58.08       60.20     13.59 o 
  -1   6  13     1288.63     1254.17     59.29 o 
   0   6  13      565.52      574.54     17.54 o 
   1   6  13       15.32       14.55      9.57 o 
   2   6  13       98.36       95.94     23.92 o 
   3   6  13        8.62       16.32     11.69 o 
   4   6  13       11.12        9.98      9.53 o 
  -9   7  13      107.48       69.50     18.48 o 
  -8   7  13      129.33      111.27     27.08 o 
  -7   7  13      294.43      262.18     20.02 o 
  -6   7  13      454.80      410.27     18.22 o 
  -5   7  13       46.77       40.05      9.32 o 
  -4   7  13        8.37       12.96      5.54 o 
  -3   7  13       46.86       33.13      8.41 o 
  -2   7  13        6.21        2.69      4.00 o 
  -1   7  13      461.06      479.15     37.79 o 
   0   7  13       48.68       43.84     16.88 o 
   1   7  13       19.67       32.29     10.29 o 
   2   7  13       75.11       67.97     25.09 o 
  -7   8  13     1665.62     1752.52     53.44 o 
  -6   8  13      106.41       81.39     19.09 o 
  -5   8  13      674.52      664.85     22.53 o 
  -4   8  13       88.01       92.68     19.84 o 
  -3   8  13      226.27      221.42     11.97 o 
  -2   8  13       21.92       12.31      5.01 o 
  -1   8  13      783.08      923.24     42.90 o 
   0   8  13       84.14       48.88     18.38 o 
   1   8  13      117.55      117.57     39.17 o 
 -12   0  14        1.66      -11.92     10.68 o 
 -11   0  14       29.86        8.81     10.00 o 
 -10   0  14     1070.58     1042.36     61.75 o 
  -9   0  14      134.94      132.15     27.75 o 
  -8   0  14     3223.38     3335.63     49.41 o 
  -7   0  14       51.04       39.67     15.45 o 
  -6   0  14     1374.99     1373.92     51.45 o 
  -5   0  14      332.60      304.46     16.79 o 
  -4   0  14      158.31      147.26     29.79 o 
  -3   0  14     1089.78     1086.17     34.86 o 
  -2   0  14      476.74      468.01     40.88 o 
  -1   0  14       15.95       19.17      7.79 o 
   0   0  14      355.93      391.40     15.15 o 
   1   0  14      408.05      379.09     15.64 o 
   2   0  14       10.07       13.88      7.72 o 
   3   0  14      351.19      402.54     20.74 o 
   4   0  14       14.30       14.04     13.28 o 
   5   0  14      143.65      169.17    105.04 o 
 -12   1  14        0.37        4.46      8.49 o 
 -11   1  14      533.74      579.46     27.82 o 
 -10   1  14      145.27      115.58     37.59 o 
  -9   1  14       13.63        9.66      6.64 o 
  -8   1  14      727.97      690.61     21.12 o 
  -7   1  14     1013.64      995.11     31.13 o 
  -6   1  14      202.45      205.03      8.03 o 
  -5   1  14        8.18        9.32      4.17 o 
  -4   1  14       10.19        8.79      4.03 o 
  -3   1  14      226.77      231.35     12.65 o 
  -2   1  14     2024.74     2057.25     44.17 o 
  -1   1  14      515.20      493.99     13.86 o 
   0   1  14       65.65       52.49      9.92 o 
   1   1  14        2.86        4.15      3.23 o 
   2   1  14        7.26       20.17      6.05 o 
   3   1  14      329.66      329.99     12.56 o 
   4   1  14      618.29      656.20     32.54 o 
   5   1  14      309.07      345.80     28.49 o 
 -12   2  14      203.75      204.96     16.16 o 
 -11   2  14        0.71        3.10      6.28 o 
 -10   2  14       30.00       36.21     11.41 o 
  -9   2  14     1371.97     1318.09     52.98 o 
  -8   2  14      985.76      973.35     27.48 o 
  -7   2  14       74.45       74.97     21.68 o 
  -6   2  14       51.99       57.34     13.24 o 
  -5   2  14        5.24        9.23      4.75 o 
  -4   2  14      988.68      990.53     38.98 o 
  -3   2  14       35.67       30.82      7.44 o 
  -2   2  14     1289.43     1328.18     35.69 o 
  -1   2  14      673.47      649.19     21.14 o 
   0   2  14        2.18        2.89      3.89 o 
   1   2  14      151.79      148.48     10.87 o 
   2   2  14        1.32        4.05      4.05 o 
   3   2  14       26.90       21.93      8.72 o 
   4   2  14      120.61      146.65     13.90 o 
   5   2  14       60.44       64.23     19.79 o 
 -12   3  14      143.65      130.16     11.72 o 
 -11   3  14      206.80      172.66     35.35 o 
 -10   3  14        0.10        0.87      6.59 o 
  -9   3  14       75.32       64.46     13.97 o 
  -8   3  14       49.44       44.44     12.07 o 
  -7   3  14     1250.98     1224.27     23.95 o 
  -6   3  14       21.92       14.74      7.50 o 
  -5   3  14      132.10      140.04     17.61 o 
  -4   3  14      196.03      196.49     16.01 o 
  -3   3  14      528.92      510.44     13.20 o 
  -2   3  14      129.97      140.21     13.98 o 
  -1   3  14     1737.49     1715.44     28.12 o 
   0   3  14       53.69       54.70     10.25 o 
   1   3  14       14.59       12.71      4.66 o 
   2   3  14      240.81      223.49     13.29 o 
   3   3  14      186.51      212.00     21.69 o 
   4   3  14       46.70       37.23     15.20 o 
 -11   4  14      158.10      157.56     35.87 o 
 -10   4  14      188.44      198.39     17.32 o 
  -9   4  14      406.11      391.59     16.64 o 
  -8   4  14       88.89       97.80     19.87 o 
  -7   4  14        3.70        8.70      5.38 o 
  -6   4  14        5.33       16.08      6.43 o 
  -5   4  14       38.49       31.91      9.34 o 
  -4   4  14       54.16       57.47     12.40 o 
  -3   4  14      164.05      167.28     20.74 o 
  -2   4  14       80.23      101.72     16.50 o 
  -1   4  14      336.63      366.48     23.31 o 
   0   4  14        0.97        4.74      4.47 o 
   1   4  14       38.64       43.33     12.61 o 
   2   4  14        0.93        9.63      8.58 o 
   3   4  14      122.30       96.03     26.27 o 
   4   4  14      108.67       86.40     25.49 o 
 -10   5  14        8.78        8.82      4.85 o 
  -9   5  14        0.25        2.21      5.58 o 
  -8   5  14       32.61       35.68     11.62 o 
  -7   5  14        0.66        5.92      3.72 o 
  -6   5  14       62.46       55.43     15.26 o 
  -5   5  14      226.72      222.24     12.49 o 
  -4   5  14       90.24       95.28     16.23 o 
  -3   5  14      421.22      410.19     27.13 o 
  -2   5  14       33.13       38.92     10.91 o 
  -1   5  14      105.24       99.69      9.78 o 
   0   5  14      120.07      147.79     11.04 o 
   1   5  14      228.23      174.99     18.77 o 
   2   5  14       74.18       47.04     16.43 o 
   3   5  14       95.02       91.51     30.08 o 
  -9   6  14      174.66      194.08     29.61 o 
  -8   6  14      478.24      455.33     22.26 o 
  -7   6  14       47.98       54.87     13.24 o 
  -6   6  14       75.16       65.06     16.84 o 
  -5   6  14      302.94      288.02     14.31 o 
  -4   6  14      730.72      755.00     23.34 o 
  -3   6  14        0.09        3.01      3.95 o 
  -2   6  14       27.63       18.59      7.37 o 
  -1   6  14       91.29       87.19     11.74 o 
   0   6  14      260.07      247.98     17.49 o 
   1   6  14      107.48      122.64     34.64 o 
   2   6  14       81.85       97.42     25.12 o 
  -8   7  14        3.94        5.28      4.71 o 
  -7   7  14      863.43      852.23     27.21 o 
  -6   7  14      663.13      667.28     21.95 o 
  -5   7  14       35.33       36.24     10.70 o 
  -4   7  14        1.85        5.10      5.19 o 
  -3   7  14      436.76      460.27     22.39 o 
  -2   7  14      123.76      109.28     20.70 o 
  -1   7  14      906.52      992.58     42.45 o 
   0   7  14      494.76      522.30     23.60 o 
   1   7  14      381.95      405.74     24.43 o 
  -5   8  14      178.45      165.82     23.81 o 
  -4   8  14       12.94       13.36      4.30 o 
  -3   8  14        5.82        2.70      3.50 o 
  -2   8  14      230.92      257.30     25.18 o 
 -11   1  15      162.93      196.76     43.81 o 
 -10   1  15       89.72       92.10     23.30 o 
  -9   1  15      707.72      771.37     34.94 o 
  -8   1  15     1080.52     1122.51     39.28 o 
  -7   1  15      498.59      506.39     16.83 o 
  -6   1  15      400.36      394.74     13.04 o 
  -5   1  15        1.71        6.55      4.80 o 
  -4   1  15       63.89       62.77     16.76 o 
  -3   1  15      105.71      137.70     12.13 o 
  -2   1  15       27.83       15.70      6.88 o 
  -1   1  15       55.02       45.13     10.91 o 
   0   1  15      596.02      583.74     19.76 o 
   1   1  15      253.71      187.92     16.56 o 
   2   1  15       43.84       32.18      7.21 o 
   3   1  15        0.02        9.13      3.93 o 
   4   1  15      130.99      144.76     22.04 o 
 -11   2  15      644.45      635.35     26.43 o 
 -10   2  15       21.38       18.95      6.56 o 
  -9   2  15        3.96        8.58      7.01 o 
  -8   2  15       42.08       53.17     14.62 o 
  -7   2  15       28.32       35.36      8.48 o 
  -6   2  15       10.64        7.98      4.32 o 
  -5   2  15      724.68      773.83     16.46 o 
  -4   2  15        1.22        7.48      3.34 o 
  -3   2  15      108.73       89.18     18.74 o 
  -2   2  15       28.53       20.10      5.77 o 
  -1   2  15      844.08      817.01     22.29 o 
   0   2  15      239.40      247.80     12.08 o 
   1   2  15       78.39       84.27     19.79 o 
   2   2  15       20.84       21.47      6.26 o 
   3   2  15       16.19       18.35      8.09 o 
   4   2  15        2.53       28.36     35.47 o 
 -11   3  15      154.42      132.31     33.22 o 
 -10   3  15      177.66      183.11     19.81 o 
  -9   3  15     2298.12     2362.22     42.15 o 
  -8   3  15      190.04      185.54     11.75 o 
  -7   3  15       10.53       10.91      6.38 o 
  -6   3  15        5.82        9.12      7.50 o 
  -5   3  15       27.00       20.68      6.35 o 
  -4   3  15       14.59        9.98      4.25 o 
  -3   3  15     1349.74     1424.37     35.31 o 
  -2   3  15      136.38      154.85      9.39 o 
  -1   3  15       44.72       47.97      9.85 o 
   0   3  15      594.18      587.60     18.15 o 
   1   3  15      637.87      626.72     22.00 o 
   2   3  15       19.25       17.12      8.27 o 
   3   3  15      180.82      224.80     24.38 o 
 -10   4  15       26.18       25.30     14.75 o 
  -9   4  15      137.74      117.75     14.07 o 
  -8   4  15      792.56      835.16     28.65 o 
  -7   4  15       20.56       18.83      7.91 o 
  -6   4  15      514.53      517.97     18.45 o 
  -5   4  15       24.52       20.13      6.59 o 
  -4   4  15      752.57      741.72     24.60 o 
  -3   4  15       44.45       36.60      8.86 o 
  -2   4  15      351.62      378.16     11.47 o 
  -1   4  15       22.71       18.78      6.04 o 
   0   4  15       22.83       22.46      7.90 o 
   1   4  15      209.86      225.87     19.62 o 
   2   4  15      173.69      156.27     41.91 o 
   3   4  15       61.08       51.40     14.80 o 
  -9   5  15      608.22      635.17     21.18 o 
  -8   5  15        2.22        7.59      3.94 o 
  -7   5  15      162.98      181.76     23.83 o 
  -6   5  15       34.28       39.38     13.21 o 
  -5   5  15       10.21       20.15      9.44 o 
  -4   5  15        2.59       10.27      6.69 o 
  -3   5  15      517.88      631.52     25.67 o 
  -2   5  15       22.49       21.50      5.47 o 
  -1   5  15        1.78        2.61      5.15 o 
   0   5  15       24.31       38.99     12.49 o 
   1   5  15       80.05       86.33     23.49 o 
   2   5  15      181.62      212.05     24.49 o 
  -8   6  15      922.76      937.82     43.08 o 
  -7   6  15        2.69        4.56      5.49 o 
  -6   6  15       51.93       33.95      9.06 o 
  -5   6  15        3.48       13.78      8.79 o 
  -4   6  15       30.26       42.34     12.37 o 
  -3   6  15       37.42       28.51      7.85 o 
  -2   6  15      335.36      352.46     17.91 o 
  -1   6  15        1.82        8.62      4.33 o 
   0   6  15      109.87       89.03     25.96 o 
   1   6  15        6.70        6.37     10.04 o 
  -6   7  15        9.14        8.68      5.44 o 
  -5   7  15      339.38      354.88     22.89 o 
  -4   7  15      389.56      427.10     25.29 o 
  -3   7  15        9.26       15.85      9.15 o 
  -2   7  15       83.89      117.53     28.79 o 
 -11   0  16        1.47        7.79     13.70 o 
 -10   0  16     3668.04     3696.02     58.39 o 
  -9   0  16        0.26        6.26     13.32 o 
  -8   0  16      292.30      307.70     25.71 o 
  -7   0  16       78.10       53.11     20.51 o 
  -6   0  16     1271.17     1359.81     79.25 o 
  -5   0  16       93.73       75.39     31.03 o 
  -4   0  16     1267.11     1325.28     52.78 o 
  -3   0  16       11.34       10.39      8.21 o 
  -2   0  16       69.41       34.63     14.71 o 
  -1   0  16      502.29      536.76     25.16 o 
   0   0  16     1060.59      955.91     59.20 o 
   1   0  16      617.60      610.26     30.28 o 
   2   0  16      219.71      282.46     14.50 o 
   3   0  16      128.00      171.32     53.60 o 
 -11   1  16       53.40       40.41     10.14 o 
 -10   1  16       91.73       95.89     23.23 o 
  -9   1  16       51.95       34.19     11.12 o 
  -8   1  16       41.02       41.54     14.50 o 
  -7   1  16       23.60       27.63      9.14 o 
  -6   1  16      120.97      103.50     10.34 o 
  -5   1  16      156.37      169.97      8.63 o 
  -4   1  16       87.75       73.73     16.15 o 
  -3   1  16       14.97       11.57      5.61 o 
  -2   1  16      236.99      211.82      8.92 o 
  -1   1  16       59.83       63.24     12.61 o 
   0   1  16        2.49        3.34      4.72 o 
   1   1  16      106.03      107.62      9.92 o 
   2   1  16        0.17        6.86      4.43 o 
 -10   2  16      364.41      367.83     23.96 o 
  -9   2  16       43.90       34.75      9.45 o 
  -8   2  16       44.52       37.51     11.42 o 
  -7   2  16      294.42      285.13     18.91 o 
  -6   2  16     2016.10     2011.19     51.25 o 
  -5   2  16        9.36       16.44      6.05 o 
  -4   2  16      127.25      155.70     13.72 o 
  -3   2  16        1.08        8.06      3.65 o 
  -2   2  16       71.78       64.07     16.96 o 
  -1   2  16       87.98       64.49     14.71 o 
   0   2  16     1690.86     1702.02     50.34 o 
   1   2  16       88.87       58.94     14.91 o 
   2   2  16       65.68       70.35     16.50 o 
 -10   3  16       18.07       19.07      7.56 o 
  -9   3  16       85.33       87.65     25.08 o 
  -8   3  16      126.45      119.07     28.98 o 
  -7   3  16      121.72      128.98     21.39 o 
  -6   3  16      265.47      245.19     17.31 o 
  -5   3  16      519.21      562.96     21.80 o 
  -4   3  16      261.97      258.75     19.34 o 
  -3   3  16        1.08        2.73      4.57 o 
  -2   3  16       45.70       33.13      8.80 o 
  -1   3  16       16.30        8.43      3.73 o 
   0   3  16        0.33        8.96      6.76 o 
   1   3  16        1.42        9.61      7.35 o 
   2   3  16       15.59       15.91      8.19 o 
  -9   4  16       63.63       63.37     20.87 o 
  -8   4  16      386.44      367.78     17.96 o 
  -7   4  16       53.06       44.27     11.46 o 
  -6   4  16      131.54      118.61     26.10 o 
  -5   4  16      215.42      230.60     58.34 o 
  -4   4  16        1.94       14.84      7.36 o 
  -3   4  16        2.26        4.38      3.60 o 
  -2   4  16      110.24       96.38      9.79 o 
  -1   4  16       20.55       34.26     10.61 o 
   0   4  16      367.03      349.40     24.60 o 
   1   4  16      105.40       93.38     23.36 o 
  -8   5  16        0.71        6.55      5.33 o 
  -7   5  16       47.33       33.63     13.28 o 
  -6   5  16        3.94        3.48      6.03 o 
  -5   5  16      107.59       83.64     19.13 o 
  -4   5  16      127.08      133.09     15.54 o 
  -3   5  16      327.71      344.11     31.84 o 
  -2   5  16       10.65        8.29      4.88 o 
  -1   5  16        1.17        4.84      5.76 o 
   0   5  16        1.08       10.40      8.24 o 
  -6   6  16       83.02       68.92     16.73 o 
  -5   6  16      313.28      314.76     18.80 o 
  -4   6  16        6.20        9.97      5.90 o 
  -3   6  16        9.94        4.59      5.57 o 
  -2   6  16       76.04       81.01     20.07 o 
  -9   1  17        0.00        5.95      6.50 o 
  -8   1  17       33.09       27.80     13.18 o 
  -7   1  17        6.00       13.09      7.09 o 
  -6   1  17        0.23        7.21      5.43 o 
  -5   1  17        9.40        9.20      4.99 o 
  -4   1  17       10.76        8.55      5.80 o 
  -3   1  17       38.14       30.21      7.40 o 
  -2   1  17       94.11       57.47     13.78 o 
  -1   1  17       15.25       17.78      5.76 o 
   0   1  17      352.73      375.63     16.33 o 
   1   1  17      245.75      264.04     21.92 o 
  -9   2  17        1.99        0.56      6.79 o 
  -8   2  17      399.12      381.13     27.96 o 
  -7   2  17        0.18        4.45      8.87 o 
  -6   2  17      161.86      104.80     26.46 o 
  -5   2  17      971.02     1063.56     40.24 o 
  -4   2  17        9.58       10.08      6.71 o 
  -3   2  17        0.14       10.90      4.81 o 
  -2   2  17       53.78       52.22     11.43 o 
  -1   2  17      643.12      540.11     18.68 o 
   0   2  17      114.07      124.06     15.59 o 
  -8   3  17      102.24       91.78     31.16 o 
  -7   3  17      236.66      221.23      9.97 o 
  -6   3  17       66.56       53.63     19.89 o 
  -5   3  17        3.36        7.80      7.81 o 
  -4   3  17       39.59       30.92     10.13 o 
  -3   3  17      114.82       88.70     19.22 o 
  -2   3  17       48.47       42.25     10.92 o 
  -1   3  17      245.94      282.62     13.25 o 
   0   3  17      103.93       61.98     19.84 o 
  -7   4  17      152.80      101.41     27.92 o 
  -6   4  17      320.71      329.97     19.93 o 
  -5   4  17      108.45      138.26     15.02 o 
  -4   4  17       38.60       33.38     10.50 o 
  -3   4  17       27.46       29.40     11.41 o 
  -2   4  17       53.47       44.51      9.67 o 
  -1   4  17       29.22       19.13      8.54 o 
  -5   5  17       22.18       14.08      5.24 o 
  -4   5  17      466.06      511.62     28.88 o 
  -3   5  17       10.12        9.05      5.61 o 
  -8   0  18      693.72      872.30     71.50 o 
  -7   0  18       68.61       44.52     17.58 o 
  -6   0  18       17.67       23.79     16.17 o 
  -5   0  18      380.71      344.69     26.30 o 
  -4   0  18        6.31        6.60      6.00 o 
  -3   0  18      118.74      115.24     15.11 o 
  -2   0  18     1118.09     1106.82     61.58 o 
  -1   0  18      198.68      250.82     22.57 o 
  -8   1  18      824.43      812.44     47.03 o 
  -7   1  18       17.33       11.69     10.49 o 
  -6   1  18      159.19      164.08     47.70 o 
  -5   1  18      128.11      112.45     32.87 o 
  -4   1  18      124.06      119.73     17.66 o 
  -3   1  18       54.82       40.70      9.81 o 
  -2   1  18      315.68      330.64     16.25 o 
  -7   2  18      354.08      423.87     28.63 o 
  -6   2  18       41.12       35.82     15.01 o 
  -5   2  18      204.47      189.71     16.30 o 
  -4   2  18       67.05       63.79     21.10 o 
  -3   2  18        4.96        7.93      5.80 o 
  -2   2  18      178.99      183.68     10.96 o 
  -6   3  18       88.22       91.92     20.94 o 
  -5   3  18       48.18       30.45      8.96 o 
  -4   3  18        0.04       -1.17      6.57 o 
  -3   3  18      100.25       93.22     25.36 o 
                                                 
